# Supplementary material for: Carbon monoxide-driven proton respiration enables facultative anaerobes to survive electron acceptor limitation
Source: ISME J. 2026 Mar 18;20(1):wrag059. doi: 10.1093/ismejo/wrag059 (PMC13077300; doi:10.1093/ismejo/wrag059)
Supplement: Supplementary_tables_Katayama-etal_v5_wrag059 [file supplementary_tables_katayama-etal_v5_wrag059.xlsx]

## Sheet: TableS1
Table S1. Genomes with putative Ni-CODH/ECH genes identified in the GlobDB release 226.
Genome_ID	taxonomy	CooS_count	CoxL_count	CODHECH_count	CODHECH_geneIDs	CooA_K21555	RcoM_K21696	CorQR_K02019	TF_detected
GCA_001412355	d__Archaea;p__Halobacteriota;c__Methanomicrobia;o__Methanomicrobiales;f__Methanomicrobiaceae;g__LKUD01;s__LKUD01 sp001412355	1	0	1	693-678	0	0	0	not_detected
GCA_016926855	d__Archaea;p__Halobacteriota;c__Methanomicrobia;o__Methanomicrobiales;f__Methanomicrobiaceae;g__LKUD01;s__LKUD01 sp016926855	1	0	1	1702-1717	0	0	0	not_detected
GCA_002839675	d__Archaea;p__Halobacteriota;c__Methanomicrobia;o__Methanomicrobiales;f__Methanospirillaceae;g__Methanoregula;s__Methanoregula sp002839675	1	0	1	1986-1993	0	0	0	not_detected
GCA_025350045	d__Archaea;p__Halobacteriota;c__Methanomicrobia;o__Methanomicrobiales;f__Methanospirillaceae;g__Methanoregula;s__Methanoregula sp025350045	1	0	1	1738-1731	0	0	0	not_detected
GCA_025360805	d__Archaea;p__Halobacteriota;c__Methanomicrobia;o__Methanomicrobiales;f__Methanospirillaceae;g__Methanoregula;s__Methanoregula sp025360805	1	0	1	2488-2479	0	0	0	not_detected
GCA_041645055	d__Archaea;p__Halobacteriota;c__Methanomicrobia;o__Methanomicrobiales;f__Methanospirillaceae;g__Methanoregula;s__Methanoregula sp041645055	1	0	1	609-602	0	0	0	not_detected
GCA_963676675	d__Archaea;p__Halobacteriota;c__Methanomicrobia;o__Methanomicrobiales;f__Methanospirillaceae;g__Methanoregula;s__Methanoregula sp963676675	1	0	1	632-621	0	0	0	not_detected
SPIREOTU_00871415	d__Archaea;p__Halobacteriota;c__Methanomicrobia;o__Methanomicrobiales;f__Methanospirillaceae;g__Methanoregula;s__Methanoregula SPIREOTU_00871415	1	0	1	945-933	0	0	0	not_detected
SPIREOTU_01327711	d__Archaea;p__Halobacteriota;c__Methanomicrobia;o__Methanomicrobiales;f__Methanospirillaceae;g__Methanoregula;s__Methanoregula SPIREOTU_01327711	2	0	1	445-431	0	0	0	not_detected
SPIREOTU_00424924	d__Archaea;p__Halobacteriota;c__Methanomicrobia;o__Methanomicrobiales;f__Methanospirillaceae;g__MVRE01;s__MVRE01 SPIREOTU_00424924	1	0	1	1004-996	0	0	0	not_detected
GCF_000024625	d__Archaea;p__Methanobacteriota;c__Methanococci;o__Methanococcales;f__Methanocaldococcaceae;g__Methanocaldococcus;s__Methanocaldococcus vulcanius	1	0	1	618-630	0	0	0	not_detected
GCF_000816105	d__Archaea;p__Methanobacteriota_B;c__Thermococci;o__Thermococcales;f__Thermococcaceae;g__Thermococcus;s__Thermococcus guaymasensis	1	0	1	1136-1130	0	0	1	detected
GCF_000018365	d__Archaea;p__Methanobacteriota_B;c__Thermococci;o__Thermococcales;f__Thermococcaceae;g__Thermococcus;s__Thermococcus onnurineus	1	0	1	1034-1039	0	0	1	detected
GCF_000151205	d__Archaea;p__Methanobacteriota_B;c__Thermococci;o__Thermococcales;f__Thermococcaceae;g__Thermococcus;s__Thermococcus sp000151205	2	0	1	1988-1982	0	0	1	detected
GCF_012027395	d__Archaea;p__Methanobacteriota_B;c__Thermococci;o__Thermococcales;f__Thermococcaceae;g__Thermococcus;s__Thermococcus sp012027395	1	0	1	1744-1739	0	0	1	detected
GCA_029259245	d__Archaea;p__Methanobacteriota_B;c__Thermococci;o__Thermococcales;f__Thermococcaceae;g__Thermococcus_A;s__Thermococcus_A sp003663525	1	0	1	1232-1237	0	0	1	detected
GCF_012027425	d__Archaea;p__Methanobacteriota_B;c__Thermococci;o__Thermococcales;f__Thermococcaceae;g__Thermococcus_A;s__Thermococcus_A sp012027425	1	0	1	2206-2201	0	0	1	detected
GCF_000151105	d__Archaea;p__Methanobacteriota_B;c__Thermococci;o__Thermococcales;f__Thermococcaceae;g__Thermococcus_B;s__Thermococcus_B barophilus	1	0	1	1137-1132	0	0	1	detected
GCF_000517445	d__Archaea;p__Methanobacteriota_B;c__Thermococci;o__Thermococcales;f__Thermococcaceae;g__Thermococcus_B;s__Thermococcus_B paralvinellae	1	0	1	1272-1267	0	0	1	detected
GCF_012027325	d__Archaea;p__Methanobacteriota_B;c__Thermococci;o__Thermococcales;f__Thermococcaceae;g__Thermococcus_B;s__Thermococcus_B sp012027325	1	0	1	1139-1134	0	0	1	detected
GCF_017656495	d__Archaea;p__Methanobacteriota_B;c__Thermococci;o__Thermococcales;f__Thermococcaceae;g__Thermococcus_B;s__Thermococcus_B sp017656495	1	0	1	2169-2164	0	0	1	detected
GCA_027001105	d__Archaea;p__Methanobacteriota_B;c__Thermococci;o__Thermococcales;f__Thermococcaceae;g__Thermococcus_B;s__Thermococcus_B sp027001105	1	0	1	292-287	0	0	1	detected
GCF_035621495	d__Archaea;p__Methanobacteriota_B;c__Thermococci;o__Thermococcales;f__Thermococcaceae;g__Thermococcus_B;s__Thermococcus_B sp035621495	1	0	1	765-760	0	0	1	detected
SPIREOTU_01872406	d__Archaea;p__Methanobacteriota_B;c__Thermococci;o__Thermococcales;f__Thermococcaceae;g__Thermococcus_B;s__Thermococcus_B SPIREOTU_01872406	1	0	1	2384-2389	0	0	1	detected
MOTU40_061828	d__Archaea;p__Thermoproteota;c__Thermoprotei;o__MOTU40_061828;f__MOTU40_061828;g__MOTU40_061828;s__MOTU40_061828 MOTU40_061828	1	0	1	1068-1059	0	0	0	not_detected
GCA_020833225	d__Archaea;p__Thermoproteota;c__Thermoprotei_A;o__Sulfolobales;f__Desulfurococcaceae;g__UBA285;s__UBA285 sp020833225	1	0	1	972-976	0	0	0	not_detected
SPIREOTU_02559666	d__Bacteria;p__Acidobacteriota;c__Terriglobia;o__Terriglobales;f__Acidobacteriaceae;g__CAIVDV01;s__CAIVDV01 SPIREOTU_02559666	1	0	1	2285-2278	0	0	0	not_detected
BCRBG_24464	d__Bacteria;p__Acidobacteriota;c__Terriglobia;o__Terriglobales;f__Acidobacteriaceae;g__Occallatibacter;s__Occallatibacter BCRBG_24464	1	0	1	2996-2989	0	0	0	not_detected
GCA_015654835	d__Bacteria;p__Acidobacteriota;c__Terriglobia;o__Terriglobales;f__Acidobacteriaceae;g__Occallatibacter;s__Occallatibacter sp015654835	2	0	1	397-399	1	0	0	detected
GCA_035539055	d__Bacteria;p__Acidobacteriota;c__Terriglobia;o__Terriglobales;f__Korobacteraceae;g__TOLSYN;s__TOLSYN sp035539055	1	0	1	347-345	1	0	0	detected
GCA_031290175	d__Bacteria;p__Actinomycetota;c__Coriobacteriia;o__Coriobacteriales;f__UBA8131;g__JAITOC01;s__JAITOC01 sp031290175	1	0	1	932-921	0	0	0	not_detected
SPIREOTU_01764734	d__Bacteria;p__Actinomycetota;c__Coriobacteriia;o__Coriobacteriales;f__UBA8131;g__WRFC01;s__WRFC01 SPIREOTU_01764734	2	0	1	530-519	0	0	0	not_detected
GCA_009787085	d__Bacteria;p__Actinomycetota;c__Coriobacteriia;o__Coriobacteriales;f__UBA8131;g__WRGR01;s__WRGR01 sp009787085	4	0	1	523-509	0	0	0	not_detected
MOTU40_048727	d__Bacteria;p__Aerophobota;c__Aerophobia;o__Aerophobales;f__AE-B3A;g__SOJT01;s__SOJT01 MOTU40_048727	3	0	1	1221-1209	0	0	0	not_detected
GCF_001295365	d__Bacteria;p__Bacillota;c__Bacilli;o__Bacillales;f__Anoxybacillaceae;g__Parageobacillus;s__Parageobacillus thermoglucosidasius	1	0	1	2663-2656	0	0	0	not_detected
GCA_029960885	d__Bacteria;p__Bacillota;c__Bacilli;o__Kyrpidiales;f__Kyrpidiaceae;g__Kyrpidia;s__Kyrpidia sp029960885	1	1	1	1850-1843	0	0	0	not_detected
SPIREOTU_02601406	d__Bacteria;p__Bacillota;c__Clostridia;o__Oscillospirales;f__Oscillospiraceae;g__Apopatocola;s__Apopatocola SPIREOTU_02601406	1	0	1	489-486	0	0	0	not_detected
BCRBG_70372	d__Bacteria;p__Bacillota;c__Clostridia;o__Oscillospirales;f__Oscillospiraceae;g__Limivicinus;s__Limivicinus BCRBG_70372	1	0	1	1248-1243	0	0	0	not_detected
MOTU40_128282	d__Bacteria;p__Bacillota;c__Clostridia;o__Oscillospirales;f__Oscillospiraceae;g__Limivicinus;s__Limivicinus MOTU40_128282	1	0	1	979-974	0	0	0	not_detected
GCA_017395085	d__Bacteria;p__Bacillota;c__Clostridia;o__Oscillospirales;f__Oscillospiraceae;g__Limivicinus;s__Limivicinus sp017395085	1	0	1	83-78	0	0	0	not_detected
SPIREOTU_01684696	d__Bacteria;p__Bacillota;c__Clostridia;o__Oscillospirales;f__Oscillospiraceae;g__Limivicinus;s__Limivicinus SPIREOTU_01684696	1	0	1	1273-1268	0	0	0	not_detected
SPIREOTU_01693271	d__Bacteria;p__Bacillota;c__Clostridia;o__Oscillospirales;f__Oscillospiraceae;g__Limivicinus;s__Limivicinus SPIREOTU_01693271	1	0	1	1718-1723	0	0	0	not_detected
SPIREOTU_01699608	d__Bacteria;p__Bacillota;c__Clostridia;o__Oscillospirales;f__Oscillospiraceae;g__Limivicinus;s__Limivicinus SPIREOTU_01699608	1	0	1	520-525	0	0	0	not_detected
MOTU40_007433	d__Bacteria;p__Bacillota;c__Dehalobacteriia;o__UBA7702;f__UBA7702;g__MOTU40_002050;s__MOTU40_002050 MOTU40_007433	1	0	1	1475-1483	0	0	0	not_detected
GCF_001936615	d__Bacteria;p__Bacillota;c__Desulfitobacteriia;o__Desulfitobacteriales;f__Desulfitobacteriaceae;g__Desulfosporosinus;s__Desulfosporosinus metallidurans	5	0	1	275-278	0	0	0	not_detected
GCA_012517475	d__Bacteria;p__Bacillota;c__Desulfitobacteriia;o__Desulfitobacteriales;f__Syntrophobotulaceae;g__Dichloromethanomonas;s__Dichloromethanomonas sp012517475	3	0	1	2036-2039	0	0	0	not_detected
GCA_040754595	d__Bacteria;p__Bacillota;c__Desulfotomaculia;o__Desulfotomaculales;f__Desulfotomaculaceae;g__Desulfotomaculum;s__Desulfotomaculum profundi	3	0	1	2439-2436	1	0	0	detected
GCA_020063565	d__Bacteria;p__Bacillota;c__DSM-16504;o__Desulfitibacterales;f__JAICDB01;g__JAICDB01;s__JAICDB01 sp020063565	3	0	1	1292-1295	1	0	0	detected
GCF_900167165	d__Bacteria;p__Bacillota;c__GCA-003054495;o__Carboxydocellales;f__Carboxydocellaceae;g__Carboxydocella;s__Carboxydocella sporoproducens	6	0	2	1662-1669;1672-1669	1	0	0	detected
GCA_017656305	d__Bacteria;p__Bacillota;c__JADQBR01;o__JADQBR01;f__JADQBR01;g__JACDOG01;s__JACDOG01 sp017656305	5	0	1	148-151	1	0	0	detected
GCF_002207765	d__Bacteria;p__Bacillota;c__KKC1;o__Calderihabitantales;f__Calderihabitantaceae;g__Calderihabitans;s__Calderihabitans maritimus	9	0	1	2330-2328	0	0	0	not_detected
GCA_014360065	d__Bacteria;p__Bacillota;c__Moorellia;o__Moorellales;f__JACIYF01;g__JACIYF01;s__JACIYF01 sp014360065	2	0	1	1420-1413	0	0	0	not_detected
GCF_023734095	d__Bacteria;p__Bacillota;c__Moorellia;o__Moorellales;f__Moorellaceae;g__Moorella;s__Moorella sp003116935	2	0	1	596-603	0	0	0	not_detected
GCF_006538365	d__Bacteria;p__Bacillota;c__Moorellia;o__Moorellales;f__Moorellaceae;g__Moorella;s__Moorella sp006538365	4	0	1	223-216	0	0	0	not_detected
GCF_002995805	d__Bacteria;p__Bacillota;c__Moorellia;o__Moorellales;f__Moorellaceae;g__Moorella;s__Moorella stamsii	2	0	1	3036-3029	0	0	0	not_detected
GCA_001875325	d__Bacteria;p__Bacillota;c__Moorellia;o__Moorellales;f__Moorellaceae;g__Moorella;s__Moorella thermoacetica_A	4	0	1	932-925	0	0	0	not_detected
GCF_900176005	d__Bacteria;p__Bacillota;c__Moorellia;o__Moorellales;f__Moorellaceae;g__Thermanaeromonas;s__Thermanaeromonas toyohensis	4	0	1	686-679	0	0	0	not_detected
GCF_013167955	d__Bacteria;p__Bacillota;c__Moorellia;o__Moorellales;f__Moorellaceae;g__UBA12545;s__UBA12545 sp013167955	3	0	1	1658-1665	0	0	0	not_detected
GCF_000725345	d__Bacteria;p__Bacillota;c__Negativicutes;o__DSM-13327;f__DSM-13327;g__Pelosinus;s__Pelosinus sp000725345	2	0	1	2843-2832	0	0	0	not_detected
GCA_029239675	d__Bacteria;p__Bacillota;c__Negativicutes;o__DSM-13327;f__DSM-13327;g__Pelosinus;s__Pelosinus sp029239675	2	0	1	2130-2120	0	0	0	not_detected
GCF_030269905	d__Bacteria;p__Bacillota;c__Negativicutes;o__DSM-13327;f__DSM-13327;g__Pelosinus;s__Pelosinus sp030269905	1	0	1	3606-3617	0	0	0	not_detected
GCA_041428575	d__Bacteria;p__Bacillota;c__Negativicutes;o__Sporomusales;f__Sporomusaceae;g__ACPt;s__ACPt sp041428575	5	0	1	3620-3623	1	0	0	detected
GCA_035560935	d__Bacteria;p__Bacillota;c__Negativicutes;o__Sporomusales;f__Sporomusaceae;g__DATMYQ01;s__DATMYQ01 sp035560935	2	0	1	2866-2856	0	0	0	not_detected
GCA_023388195	d__Bacteria;p__Bacillota;c__Negativicutes;o__Sporomusales;f__Sporomusaceae;g__Sporomusa;s__Sporomusa sp023388195	6	0	1	3383-3386	0	0	0	not_detected
GCF_000169155	d__Bacteria;p__Bacillota;c__Negativicutes;o__Sporomusales;f__Thermosinaceae;g__Thermosinus;s__Thermosinus carboxydivorans	2	0	1	763-766	0	0	0	not_detected
GCA_002411145	d__Bacteria;p__Bacillota;c__Negativicutes;o__UBA11029;f__UBA11029;g__UBA11029;s__UBA11029 sp002411145	1	0	1	1977-1974	1	0	0	detected
GCF_000746025	d__Bacteria;p__Bacillota;c__Peptococcia;o__DRI-13;f__DRI-13;g__Thermanaerosceptrum;s__Thermanaerosceptrum fracticalcis	1	0	1	1291-1294	1	0	0	detected
GCA_003242505	d__Bacteria;p__Bacillota;c__Symbiobacteriia;o__Symbiobacteriales;f__ZC4RG38;g__ZC4RG38;s__ZC4RG38 sp003242505	1	1	1	1937-1934	0	0	0	not_detected
GCA_021890795	d__Bacteria;p__Bacillota;c__Symbiobacteriia;o__Symbiobacteriales;f__ZC4RG38;g__ZC4RG38;s__ZC4RG38 sp021890795	1	1	1	1072-1075	0	0	0	not_detected
GCF_001263415	d__Bacteria;p__Bacillota;c__Thermincolia;o__Thermincolales;f__Thermincolaceae;g__Thermincola;s__Thermincola ferriacetica	4	0	1	1596-1593	1	0	0	detected
GCA_014896455	d__Bacteria;p__Bacillota;c__Thermoanaerobacteria;o__Thermoanaerobacterales;f__Thermoanaerobacteraceae;g__Thermoanaerobacter;s__Thermoanaerobacter sp014896455	1	0	1	180-173	0	0	0	not_detected
GCF_000012865	d__Bacteria;p__Bacillota;c__Z-2901;o__Carboxydothermales;f__Carboxydothermaceae;g__Carboxydothermus;s__Carboxydothermus hydrogenoformans	6	0	1	1701-1704	1	0	0	detected
GCF_001950325	d__Bacteria;p__Bacillota;c__Z-2901;o__Carboxydothermales;f__Carboxydothermaceae;g__Carboxydothermus;s__Carboxydothermus islandicus	5	0	1	2410-2413	1	0	0	detected
BCRBG_51871	d__Bacteria;p__Bipolaricaulota;c__Bipolaricaulia;o__BCRBG_51871;f__BCRBG_51871;g__BCRBG_51871;s__BCRBG_51871 BCRBG_51871	2	0	1	115-109	0	0	0	not_detected
MOTU40_108596	d__Bacteria;p__Campylobacterota;c__Campylobacteria;o__Campylobacterales;f__Arcobacteraceae;g__BCRBG_75414;s__BCRBG_75414 MOTU40_108596	1	0	1	556-554	0	0	0	not_detected
GCA_947494995	d__Bacteria;p__Campylobacterota;c__Campylobacteria;o__Campylobacterales;f__Arcobacteraceae;g__Halarcobacter;s__Halarcobacter sp947494995	1	0	1	1298-1300	0	0	0	not_detected
MOTU40_026232	d__Bacteria;p__Campylobacterota;c__Campylobacteria;o__Campylobacterales;f__Campylobacteraceae;g__Campylobacter_B;s__Campylobacter_B MOTU40_026232	1	0	1	900-895	0	0	0	not_detected
MOTU40_058666	d__Bacteria;p__Campylobacterota;c__Campylobacteria;o__Campylobacterales;f__Campylobacteraceae;g__Campylobacter_B;s__Campylobacter_B MOTU40_058666	1	0	1	1345-1359	0	0	0	not_detected
GCF_011769985	d__Bacteria;p__Campylobacterota;c__Campylobacteria;o__Campylobacterales;f__Sulfurospirillaceae;g__Sulfurospirillum;s__Sulfurospirillum diekertiae	1	0	1	2015-2024	0	0	0	not_detected
GCF_000743525	d__Bacteria;p__Campylobacterota;c__Campylobacteria;o__Campylobacterales;f__Sulfurospirillaceae;g__Sulfurospirillum;s__Sulfurospirillum sp000743525	1	0	1	2478-2471	0	0	0	not_detected
GCA_036171535	d__Bacteria;p__Campylobacterota;c__Campylobacteria;o__Campylobacterales;f__Sulfurospirillaceae;g__Sulfurospirillum;s__Sulfurospirillum sp036171535	1	0	1	2109-2102	0	0	0	not_detected
GCA_012798515	d__Bacteria;p__Chloroflexota;c__Anaerolineae;o__Anaerolineales;f__Anaerolineaceae;g__JAAZNB01;s__JAAZNB01 sp012798515	1	1	1	2578-2572	0	0	0	not_detected
GCA_035471625	d__Bacteria;p__Chloroflexota;c__Anaerolineae;o__Anaerolineales;f__E44-bin32;g__DATEVL01;s__DATEVL01 sp035471625	1	0	1	149-136	0	0	0	not_detected
GCA_035693825	d__Bacteria;p__Chloroflexota;c__Anaerolineae;o__Anaerolineales;f__E44-bin32;g__MGOM01;s__MGOM01 sp035693825	1	0	1	3039-3027	0	0	0	not_detected
SPIREOTU_01109795	d__Bacteria;p__Chloroflexota;c__Anaerolineae;o__Anaerolineales;f__Villigracilaceae;g__JBGPQJ01;s__JBGPQJ01 SPIREOTU_01109795	1	0	1	760-751	0	0	0	not_detected
GCA_040755515	d__Bacteria;p__Desulfobacterota;c__Desulfarculia;o__Adiutricales;f__JAGVGV01;g__JBFMAW01;s__JBFMAW01 sp040755515	2	0	1	5337-5327	0	0	0	not_detected
GCA_021737045	d__Bacteria;p__Desulfobacterota;c__Desulfobacteria;o__Desulfobacterales;f__Desulfosalsimonadaceae;g__Desulfosalsimonas;s__Desulfosalsimonas sp021737045	2	0	1	572-557	0	0	0	not_detected
MOTU40_048031	d__Bacteria;p__Desulfobacterota;c__Desulfobacteria;o__Desulfobacterales;f__Desulfosarcinaceae;g__MOTU40_047958;s__MOTU40_047958 MOTU40_048031	6	0	1	1090-1076	0	0	0	not_detected
GCA_002869635	d__Bacteria;p__Desulfobacterota;c__Desulfuromonadia;o__Desulfuromonadales;f__BM515;g__BM515;s__BM515 sp002869635	1	0	1	2131-2133	1	0	0	detected
GCF_008124615	d__Bacteria;p__Desulfobacterota;c__Desulfuromonadia;o__Desulfuromonadales;f__Geothermobacteraceae;g__Geothermobacter;s__Geothermobacter ehrlichii	1	0	1	1654-1658	1	0	0	detected
GCA_012974445	d__Bacteria;p__Desulfobacterota;c__Desulfuromonadia;o__Desulfuromonadales;f__JAAXQG01;g__JAAXQG01;s__JAAXQG01 sp012974445	2	0	1	402-397	0	0	0	not_detected
GCF_019704135	d__Bacteria;p__Desulfobacterota;c__Desulfuromonadia;o__Desulfuromonadales;f__NIT-T3;g__Desulfuromonas_A;s__Desulfuromonas_A versatilis	1	0	1	231-228	1	0	0	detected
GCA_041583595	d__Bacteria;p__Desulfobacterota;c__Desulfuromonadia;o__Desulfuromonadales;f__Trichloromonadaceae;g__Trichloromonas;s__Trichloromonas sp041583595	1	0	1	679-682	0	0	0	not_detected
GCF_017338855	d__Bacteria;p__Desulfobacterota;c__Desulfuromonadia;o__Geobacterales;f__Geobacteraceae;g__Geobacter;s__Geobacter benzoatilyticus	2	0	1	1911-1913	1	0	0	detected
GCF_000817955	d__Bacteria;p__Desulfobacterota;c__Desulfuromonadia;o__Geobacterales;f__Geobacteraceae;g__Geobacter;s__Geobacter pickeringii	2	0	1	2309-2306	1	0	0	detected
GCF_020179605	d__Bacteria;p__Desulfobacterota;c__Desulfuromonadia;o__Geobacterales;f__Geobacteraceae;g__Geomonas;s__Geomonas agri	1	0	1	3128-3125	1	0	0	detected
GCF_016458305	d__Bacteria;p__Desulfobacterota;c__Desulfuromonadia;o__Geobacterales;f__Geobacteraceae;g__Geomonas;s__Geomonas anaerohicana	1	0	1	1053-1050	1	0	0	detected
GCF_018919395	d__Bacteria;p__Desulfobacterota;c__Desulfuromonadia;o__Geobacterales;f__Geobacteraceae;g__Geomonas;s__Geomonas azotofigens	1	0	1	742-739	1	0	0	detected
GCF_000020725	d__Bacteria;p__Desulfobacterota;c__Desulfuromonadia;o__Geobacterales;f__Geobacteraceae;g__Geomonas;s__Geomonas bemidjiensis	2	0	1	72-69	1	0	0	detected
GCF_018919385	d__Bacteria;p__Desulfobacterota;c__Desulfuromonadia;o__Geobacterales;f__Geobacteraceae;g__Geomonas;s__Geomonas diazotrophica	1	0	1	221-224	1	0	0	detected
GCF_004917075	d__Bacteria;p__Desulfobacterota;c__Desulfuromonadia;o__Geobacterales;f__Geobacteraceae;g__Geomonas;s__Geomonas edaphica	1	0	1	3025-3022	1	0	0	detected
GEMOTU_32408	d__Bacteria;p__Desulfobacterota;c__Desulfuromonadia;o__Geobacterales;f__Geobacteraceae;g__Geomonas;s__Geomonas GEMOTU_32408	1	0	1	1261-1264	1	0	0	detected
GCF_014193675	d__Bacteria;p__Desulfobacterota;c__Desulfuromonadia;o__Geobacterales;f__Geobacteraceae;g__Geomonas;s__Geomonas limicola	1	0	1	1092-1094	1	0	0	detected
MOTU40_055436	d__Bacteria;p__Desulfobacterota;c__Desulfuromonadia;o__Geobacterales;f__Geobacteraceae;g__Geomonas;s__Geomonas MOTU40_055436	1	0	1	1010-1013	1	0	0	detected
MOTU40_077020	d__Bacteria;p__Desulfobacterota;c__Desulfuromonadia;o__Geobacterales;f__Geobacteraceae;g__Geomonas;s__Geomonas MOTU40_077020	2	0	1	2388-2391	0	0	0	not_detected
GCF_004117875	d__Bacteria;p__Desulfobacterota;c__Desulfuromonadia;o__Geobacterales;f__Geobacteraceae;g__Geomonas;s__Geomonas oryzae	1	0	1	836-833	1	0	0	detected
GCF_018986915	d__Bacteria;p__Desulfobacterota;c__Desulfuromonadia;o__Geobacterales;f__Geobacteraceae;g__Geomonas;s__Geomonas oryzisoli	1	0	1	4113-4110	1	0	0	detected
GCF_014193585	d__Bacteria;p__Desulfobacterota;c__Desulfuromonadia;o__Geobacterales;f__Geobacteraceae;g__Geomonas;s__Geomonas paludis	1	0	1	436-433	1	0	0	detected
GCF_016458235	d__Bacteria;p__Desulfobacterota;c__Desulfuromonadia;o__Geobacterales;f__Geobacteraceae;g__Geomonas;s__Geomonas propionica	1	0	1	2957-2954	1	0	0	detected
GCF_014193515	d__Bacteria;p__Desulfobacterota;c__Desulfuromonadia;o__Geobacterales;f__Geobacteraceae;g__Geomonas;s__Geomonas silvestris	1	0	1	1086-1088	1	0	0	detected
GCF_019063845	d__Bacteria;p__Desulfobacterota;c__Desulfuromonadia;o__Geobacterales;f__Geobacteraceae;g__Geomonas;s__Geomonas subterranea	1	0	1	3107-3110	1	0	0	detected
GCF_021044625	d__Bacteria;p__Desulfobacterota;c__Desulfuromonadia;o__Geobacterales;f__Geobacteraceae;g__RF6;s__RF6 sp021044625	1	0	1	2284-2281	1	0	0	detected
SPIREOTU_02291762	d__Bacteria;p__Desulfobacterota;c__Desulfuromonadia;o__Geobacterales;f__Geobacteraceae;g__SPIREOTU_02291762;s__SPIREOTU_02291762 SPIREOTU_02291762	1	0	1	1307-1309	1	0	0	detected
SPIREOTU_02483487	d__Bacteria;p__Desulfobacterota;c__Desulfuromonadia;o__Geobacterales;f__Pseudopelobacteraceae;g__CAIPTY01;s__CAIPTY01 SPIREOTU_02483487	1	0	1	1679-1676	1	0	0	detected
GCA_014380135	d__Bacteria;p__Desulfobacterota;c__Desulfuromonadia;o__Geobacterales;f__Pseudopelobacteraceae;g__JACRCG01;s__JACRCG01 sp014380135	1	0	1	984-987	0	0	0	not_detected
GCA_021850095	d__Bacteria;p__Desulfobacterota;c__Desulfuromonadia;o__Geobacterales;f__Pseudopelobacteraceae;g__JACRCG01;s__JACRCG01 sp021850095	1	0	1	2729-2726	1	0	0	detected
SPIREOTU_00294886	d__Bacteria;p__Desulfobacterota;c__Desulfuromonadia;o__Geobacterales;f__Pseudopelobacteraceae;g__Oryzomonas;s__Oryzomonas SPIREOTU_00294886	1	0	1	908-905	1	0	0	detected
SPIREOTU_01827275	d__Bacteria;p__Desulfobacterota;c__Desulfuromonadia;o__Geobacterales;f__Pseudopelobacteraceae;g__Oryzomonas;s__Oryzomonas SPIREOTU_01827275	2	0	1	3163-3160	1	0	0	detected
GCF_018531195	d__Bacteria;p__Desulfobacterota;c__Desulfuromonadia;o__Geobacterales;f__Pseudopelobacteraceae;g__Pelotalea;s__Pelotalea chapellei	1	0	1	2631-2634	1	0	0	detected
GCA_963666995	d__Bacteria;p__Desulfobacterota;c__Syntrophobacteria;o__Syntrophobacterales;f__Syntrophobacteraceae;g__Syntrophobacter;s__Syntrophobacter sp963666995	2	0	1	2389-2404	0	0	0	not_detected
GCF_018704065	d__Bacteria;p__Desulfobacterota_I;c__Desulfovibrionia;o__Desulfovibrionales;f__Desulfonauticaceae;g__Desulfovulcanus;s__Desulfovulcanus ferrireducens	2	0	1	1795-1798	1	0	0	detected
MOTU40_062460	d__Bacteria;p__Desulfobacterota_I;c__Desulfovibrionia;o__Desulfovibrionales;f__Desulfonauticaceae;g__Desulfovulcanus;s__Desulfovulcanus MOTU40_062460	4	0	1	184-181	1	0	0	detected
GCF_900167065	d__Bacteria;p__Desulfobacterota_I;c__Desulfovibrionia;o__Desulfovibrionales;f__Desulfovibrionaceae;g__Desulfobaculum;s__Desulfobaculum bizertense	2	0	1	1370-1373	1	0	0	detected
BCRBG_75792	d__Bacteria;p__Desulfobacterota_I;c__Desulfovibrionia;o__Desulfovibrionales;f__Desulfovibrionaceae;g__Oceanidesulfovibrio;s__Oceanidesulfovibrio BCRBG_75792	1	0	1	2048-2053	1	0	0	detected
GCF_000341895	d__Bacteria;p__Desulfobacterota_I;c__Desulfovibrionia;o__Desulfovibrionales;f__Desulfovibrionaceae;g__Pseudodesulfovibrio;s__Pseudodesulfovibrio piezophilus	2	0	1	2988-2992	1	0	0	detected
GCF_041414475	d__Bacteria;p__Desulfobacterota_I;c__Desulfovibrionia;o__Desulfovibrionales;f__Desulfovibrionaceae;g__Pseudodesulfovibrio;s__Pseudodesulfovibrio sp041414475	4	0	1	1378-1375	1	0	0	detected
GCA_913060505	d__Bacteria;p__Desulfobacterota_I;c__Desulfovibrionia;o__Desulfovibrionales;f__Desulfovibrionaceae;g__Pseudodesulfovibrio;s__Pseudodesulfovibrio sp913060505	1	0	1	359-362	1	0	0	detected
GCA_913063155	d__Bacteria;p__Desulfobacterota_I;c__Desulfovibrionia;o__Desulfovibrionales;f__Desulfovibrionaceae;g__Pseudodesulfovibrio;s__Pseudodesulfovibrio sp913063155	2	0	1	3228-3225	1	0	0	detected
SPIREOTU_00878175	d__Bacteria;p__Desulfobacterota_I;c__Desulfovibrionia;o__Desulfovibrionales;f__Desulfovibrionaceae;g__SPIREOTU_01280877;s__SPIREOTU_01280877 SPIREOTU_00878175	2	0	1	1630-1627	1	0	0	detected
SMAGOTU_03383	d__Bacteria;p__Myxococcota;c__Myxococcia;o__Myxococcales;f__Anaeromyxobacteraceae;g__Anaeromyxobacter_A;s__Anaeromyxobacter_A SMAGOTU_03383	2	0	1	2888-2896	0	0	0	not_detected
MOTU40_116495	d__Bacteria;p__Myxococcota;c__WYAZ01;o__WYAZ01;f__WYAZ01;g__MOTU40_116495;s__MOTU40_116495 MOTU40_116495	1	1	1	1804-1794	0	0	0	not_detected
GCA_040755805	d__Bacteria;p__Nitrospirota;c__Thermodesulfovibrionia;o__Thermodesulfovibrionales;f__SM23-35;g__JBFMAM01;s__JBFMAM01 sp040755805	2	0	1	1745-1742	0	0	0	not_detected
GCF_016595245	d__Bacteria;p__Pseudomonadota;c__Alphaproteobacteria;o__Azospirillales;f__Azospirillaceae;g__Azospirillum;s__Azospirillum endophyticum	1	0	1	3160-3152	1	0	0	detected
GEMOTU_40389	d__Bacteria;p__Pseudomonadota;c__Alphaproteobacteria;o__Azospirillales;f__Azospirillaceae;g__Azospirillum;s__Azospirillum GEMOTU_40389	1	0	1	2318-2326	1	0	0	detected
GCF_017876115	d__Bacteria;p__Pseudomonadota;c__Alphaproteobacteria;o__Azospirillales;f__Azospirillaceae;g__Azospirillum;s__Azospirillum picis	1	1	1	5319-5311	1	0	0	detected
GCF_009765965	d__Bacteria;p__Pseudomonadota;c__Alphaproteobacteria;o__Caulobacterales;f__Caulobacteraceae;g__CAHJWH01;s__CAHJWH01 sp009765965	1	0	1	4291-4288	0	0	0	not_detected
GCA_012517025	d__Bacteria;p__Pseudomonadota;c__Alphaproteobacteria;o__Rhizobiales;f__Ancalomicrobiaceae;g__Pinisolibacter;s__Pinisolibacter sp012517025	1	0	1	3006-3002	1	0	0	detected
GCF_002770725	d__Bacteria;p__Pseudomonadota;c__Alphaproteobacteria;o__Rhizobiales;f__Pleomorphomonadaceae;g__Pleomorphomonas;s__Pleomorphomonas carboxyditropha	1	0	1	3628-3631	1	0	0	detected
GCA_002376235	d__Bacteria;p__Pseudomonadota;c__Alphaproteobacteria;o__Rhizobiales;f__Rhizobiaceae;g__Neorhizobium;s__Neorhizobium sp002376235	1	0	1	708-711	1	0	0	detected
GCA_002500765	d__Bacteria;p__Pseudomonadota;c__Alphaproteobacteria;o__Rhizobiales;f__Rhizobiaceae;g__Neorhizobium;s__Neorhizobium sp002500765	1	0	1	4577-4580	1	0	0	detected
GCA_900466875	d__Bacteria;p__Pseudomonadota;c__Alphaproteobacteria;o__Rhizobiales;f__Rhizobiaceae;g__Neorhizobium;s__Neorhizobium sp900466875	1	0	1	777-774	1	0	0	detected
GCA_900469445	d__Bacteria;p__Pseudomonadota;c__Alphaproteobacteria;o__Rhizobiales;f__Rhizobiaceae;g__Neorhizobium;s__Neorhizobium sp900469445	1	0	1	5098-5101	1	0	0	detected
GCF_019511445	d__Bacteria;p__Pseudomonadota;c__Alphaproteobacteria;o__Rhizobiales;f__Rhizobiaceae;g__Neorhizobium;s__Neorhizobium wenxiniae_A	1	0	1	4659-4656	1	0	0	detected
GEMOTU_39970	d__Bacteria;p__Pseudomonadota;c__Alphaproteobacteria;o__Rhizobiales;f__Xanthobacteraceae;g__Rhodopseudomonas_A;s__Rhodopseudomonas_A GEMOTU_39970	1	1	1	4521-4524	1	0	0	detected
GCF_014203125	d__Bacteria;p__Pseudomonadota;c__Alphaproteobacteria;o__Rhizobiales;f__Xanthobacteraceae;g__Rhodopseudomonas_A;s__Rhodopseudomonas_A rhenobacensis	1	1	1	2748-2751	1	0	0	detected
GCF_036404135	d__Bacteria;p__Pseudomonadota;c__Alphaproteobacteria;o__Rhizobiales;f__Xanthobacteraceae;g__Rhodopseudomonas_A;s__Rhodopseudomonas_A sp036404135	1	1	1	4444-4441	1	0	0	detected
GCF_020023995	d__Bacteria;p__Pseudomonadota;c__Alphaproteobacteria;o__Rhodobacterales;f__Rhodobacteraceae;g__Rhodobacter;s__Rhodobacter sp020023995	1	0	1	704-701	1	0	0	detected
GCA_021793155	d__Bacteria;p__Pseudomonadota;c__Alphaproteobacteria;o__Rhodospirillales;f__Magnetospirillaceae;g__DUZF01;s__DUZF01 sp021793155	1	0	1	3416-3413	1	0	0	detected
GCA_024707145	d__Bacteria;p__Pseudomonadota;c__Alphaproteobacteria;o__Rhodospirillales;f__Magnetospirillaceae;g__Magnetospirillum;s__Magnetospirillum sp024707145	1	0	1	3844-3840	1	0	0	detected
MOTU40_109440	d__Bacteria;p__Pseudomonadota;c__Alphaproteobacteria;o__Rhodospirillales;f__Rhodospirillaceae;g__Oleispirillum;s__Oleispirillum MOTU40_109440	1	0	1	2562-2558	1	0	0	detected
GCF_000013085	d__Bacteria;p__Pseudomonadota;c__Alphaproteobacteria;o__Rhodospirillales;f__Rhodospirillaceae;g__Rhodospirillum;s__Rhodospirillum rubrum	1	0	1	1467-1465	1	0	0	detected
GCF_027625475	d__Bacteria;p__Pseudomonadota;c__Alphaproteobacteria;o__Sphingomonadales;f__Sphingomonadaceae;g__Sphingomonas_N;s__Sphingomonas_N abietis	1	0	1	1962-1959	0	0	0	not_detected
SPIREOTU_01571559	d__Bacteria;p__Pseudomonadota;c__Alphaproteobacteria;o__Sphingomonadales;f__Sphingomonadaceae;g__SPIREOTU_01571559;s__SPIREOTU_01571559 SPIREOTU_01571559	1	0	1	4080-4077	0	0	0	not_detected
SPIREOTU_01572574	d__Bacteria;p__Pseudomonadota;c__Gammaproteobacteria;o__Burkholderiales;f__Burkholderiaceae;g__Rubrivivax;s__Rubrivivax SPIREOTU_01572574	1	0	1	4513-4523	0	0	0	not_detected
MOTU40_116408	d__Bacteria;p__Pseudomonadota;c__Gammaproteobacteria;o__Chromatiales;f__Sedimenticolaceae;g__Thiosocius;s__Thiosocius MOTU40_116408	1	0	1	3538-3548	0	1	0	detected
GCF_000981805	d__Bacteria;p__Pseudomonadota;c__Gammaproteobacteria;o__Enterobacterales;f__Enterobacteriaceae;g__Citrobacter_A;s__Citrobacter_A amalonaticus_C	1	0	1	2515-2524	1	0	0	detected
GCF_963521185	d__Bacteria;p__Pseudomonadota;c__Gammaproteobacteria;o__Enterobacterales;f__Enterobacteriaceae;g__Enterobacter_D;s__Enterobacter_D sp963521185	1	0	1	513-504	1	0	0	detected
GCA_963530515	d__Bacteria;p__Pseudomonadota;c__Gammaproteobacteria;o__Enterobacterales;f__Enterobacteriaceae;g__Phytobacter;s__Phytobacter sp963530515	1	0	1	4694-4703	1	0	0	detected
MOTU40_061977	d__Bacteria;p__Pseudomonadota;c__Gammaproteobacteria;o__Enterobacterales;f__Enterobacteriaceae;g__Symbiopectobacterium;s__Symbiopectobacterium MOTU40_061977	2	0	2	53-57;54-57	1	0	0	detected
GCF_025962655	d__Bacteria;p__Pseudomonadota;c__Gammaproteobacteria;o__Enterobacterales;f__Enterobacteriaceae;g__Symbiopectobacterium;s__Symbiopectobacterium sp025962655	1	0	1	1967-1976	1	0	0	detected
GCF_030053895	d__Bacteria;p__Pseudomonadota;c__Gammaproteobacteria;o__Enterobacterales;f__Enterobacteriaceae;g__Trabulsiella;s__Trabulsiella odontotermitis_C	1	0	1	852-843	1	0	0	detected
GCF_005116665	d__Bacteria;p__Pseudomonadota;c__Gammaproteobacteria;o__Enterobacterales;f__Shewanellaceae;g__Ferrimonas;s__Ferrimonas aestuarii	1	0	1	1267-1277	1	0	0	detected
GCF_000422645	d__Bacteria;p__Pseudomonadota;c__Gammaproteobacteria;o__Enterobacterales;f__Shewanellaceae;g__Ferrimonas;s__Ferrimonas futtsuensis	1	0	1	1556-1566	1	0	0	detected
GCF_000425405	d__Bacteria;p__Pseudomonadota;c__Gammaproteobacteria;o__Enterobacterales;f__Shewanellaceae;g__Ferrimonas;s__Ferrimonas kyonanensis	1	0	1	2494-2505	1	0	0	detected
GCF_900100175	d__Bacteria;p__Pseudomonadota;c__Gammaproteobacteria;o__Enterobacterales;f__Shewanellaceae;g__Ferrimonas;s__Ferrimonas sediminum	1	0	1	1413-1402	1	0	0	detected
GCF_030296015	d__Bacteria;p__Pseudomonadota;c__Gammaproteobacteria;o__Enterobacterales;f__Shewanellaceae;g__Ferrimonas;s__Ferrimonas sp030296015	1	0	1	2928-2918	1	0	0	detected
GCF_003855155	d__Bacteria;p__Pseudomonadota;c__Gammaproteobacteria;o__Enterobacterales;f__Shewanellaceae;g__Shewanella;s__Shewanella psychromarinicola	1	0	1	492-483	1	0	0	detected
SPIREOTU_02090882	d__Bacteria;p__Pseudomonadota;c__Gammaproteobacteria;o__Enterobacterales;f__Shewanellaceae;g__Shewanella;s__Shewanella SPIREOTU_02090882	1	0	1	3492-3501	1	0	0	detected
GCF_004104355	d__Bacteria;p__Pseudomonadota;c__Gammaproteobacteria;o__Enterobacterales;f__Vibrionaceae;g__Photobacterium;s__Photobacterium chitinilyticum	1	0	1	2937-2928	1	0	0	detected
GCF_000331515	d__Bacteria;p__Pseudomonadota;c__Gammaproteobacteria;o__Enterobacterales;f__Vibrionaceae;g__Photobacterium;s__Photobacterium marinum	1	0	1	3872-3882	1	0	0	detected
GCF_016865525	d__Bacteria;p__Pseudomonadota;c__Gammaproteobacteria;o__Enterobacterales_A;f__Enterobacteriaceae_A;g__Acerihabitans;s__Acerihabitans ligni	1	0	1	1932-1921	1	0	0	detected
GCA_015654925	d__Bacteria;p__Pseudomonadota;c__Gammaproteobacteria;o__Enterobacterales_A;f__Enterobacteriaceae_A;g__Acerihabitans;s__Acerihabitans sp015654925	1	0	1	1101-1092	1	0	0	detected
GCF_018449575	d__Bacteria;p__Pseudomonadota;c__Gammaproteobacteria;o__Enterobacterales_A;f__Enterobacteriaceae_A;g__Acerihabitans;s__Acerihabitans sp018449575	1	0	1	4204-4213	1	0	0	detected
GCA_036960485	d__Bacteria;p__Pseudomonadota;c__Gammaproteobacteria;o__Pseudomonadales;f__Balneatricaceae;g__Rs1;s__Rs1 sp036960485	1	0	1	2560-2569	1	0	0	detected
MOTU40_121481	d__Bacteria;p__Spirochaetota;c__Spirochaetia;o__Treponematales;f__Breznakiellaceae;g__JAIRMY01;s__JAIRMY01 MOTU40_121481	4	0	1	1371-1363	0	0	0	not_detected
GCA_004297825	d__Bacteria;p__Spirochaetota;c__UBA4802;o__UBA4802;f__UBA5368;g__FW300-bin19;s__FW300-bin19 sp004297825	1	0	1	2577-2591	0	0	0	not_detected
GCA_041661845	d__Bacteria;p__Verrucomicrobiota;c__Kiritimatiellia;o__Kiritimatiellales;f__Tichowtungiaceae;g__Tichowtungia;s__Tichowtungia sp041661845	1	0	1	2265-2256	0	0	0	not_detected
TPMCOTU_02131	d__Bacteria;p__Verrucomicrobiota;c__Kiritimatiellia;o__UBA8416;f__TPMCOTU_02131;g__TPMCOTU_02131;s__TPMCOTU_02131 TPMCOTU_02131	1	0	1	3034-3045	0	0	0	not_detected
GCA_041662825	d__Bacteria;p__Verrucomicrobiota;c__Lentisphaeria;o__Victivallales;f__GWF2-50-93;g__GWF2-50-93;s__GWF2-50-93 sp041662825	2	0	1	2754-2748	0	0	0	not_detected

## Sheet: TableS2
Table S2. Genome statistics and presence of Ni-CODH/ECH and Mo-CODH in Anoxybacillaceae
Assembly Accession	Assembly Name	Organism Name	Organism Taxonomic ID	ANI Check status	Organism Infraspecific Names Breed	Organism Infraspecific Names Strain	Organism Infraspecific Names Cultivar	Organism Infraspecific Names Ecotype	Organism Infraspecific Names Isolate	Organism Infraspecific Names Sex	Annotation Name	Assembly Stats Total Sequence Length	Assembly Stats Total Number of Chromosomes	Assembly Stats Number of Contigs	Assembly Level	Assembly Release Date	WGS project accession	Assembly Stats Contig N50	Assembly Stats Scaffold N50	Assembly Stats Number of Scaffolds	Assembly Stats GC Percent	Annotation BUSCO Complete	Annotation BUSCO Single Copy	Annotation BUSCO Duplicated	Annotation BUSCO Fragmented	Annotation BUSCO Missing	Annotation BUSCO Lineage	Assembly Sequencing Tech	Assembly Submitter	Assembly BioProject Accession	Assembly BioSample Accession	Annotation Count Gene Total	Annotation Count Gene Protein-coding	Annotation Count Gene Pseudogene	Type Material Display Text	CheckM marker set	CheckM completeness	CheckM contamination	Genome downloaded	Mo-CODH	Ni-CODH	ECH	Domain	Phyla	Class	Order	Family	Genera	Species
GCF_013761015.1	ASM1376101v1	Anoxybacillus ayderensis	265546	OK		DSM 14988					GCF_013761015.1-RS_2025_05_05	2560828		21	Scaffold	44039	JACDUV01	296635	296635	19	41.5							Illumina	DOE Joint Genome Institute	PRJNA632326	SAMN14908450	2771	2661	30	assembly from heterotypic synonym type material	Anoxybacillus	98.34	0.98	1	0	0	0	d__Bacteria	p__Bacillota	c__Bacilli	o__Bacillales	f__Anoxybacillaceae	g__Anoxybacillus	s__Anoxybacillus ayderensis
GCF_000833605.1	ASM83360v1	Anoxybacillus ayderensis	265546	OK		AB04					GCF_000833605.1-RS_2025_03_30	2832347		74	Contig	42044	JXTG01	112260	112260	74	42							Illumina MiSeq	Universiti Teknologi Malaysia	PRJNA258494	SAMN03003524	3096	2867	93	assembly from type material	Anoxybacillus	98.13	1.1	1	0	0	0	d__Bacteria	p__Bacillota	c__Bacilli	o__Bacillales	f__Anoxybacillaceae	g__Anoxybacillus	s__Anoxybacillus ayderensis
GCF_036208385.1	ASM3620838v1	Anoxybacillus ayderensis	265546	OK		NRS-1406					GCF_036208385.1-RS_2025_01_26	2590576		58	Scaffold	45317	JARLVT01	152042	152042	49	41.5							Illumina NovaSeq	USDA-ARS-NCAUR	PRJNA802201	SAMN32927459	2744	2603	57		Anoxybacillus	98.35	1.95	1	0	0	0	d__Bacteria	p__Bacillota	c__Bacilli	o__Bacillales	f__Anoxybacillaceae	g__Anoxybacillus	s__Anoxybacillus ayderensis
GCF_000443775.1	SK3-4dn	Anoxybacillus ayderensis	265546	OK		SK3-4					GCF_000443775.1-RS_2025_01_23	2671589		148	Contig	41491	ANOC01	75006	75006	148	42							Illumina MiSeq	Universiti Teknologi Malaysia	PRJNA174378	SAMN02471430	2935	2749	106		Anoxybacillus	99.2	0.96	1	0	0	0	d__Bacteria	p__Bacillota	c__Bacilli	o__Bacillales	f__Anoxybacillaceae	g__Anoxybacillus	s__Anoxybacillus ayderensis
GCF_036208405.1	ASM3620840v1	Anoxybacillus ayderensis	265546	OK		NRS-1404					GCF_036208405.1-RS_2025_01_26	2875423		107	Scaffold	45317	JARLVV01	61338	61338	100	41.5							Illumina NovaSeq	USDA-ARS-NCAUR	PRJNA802201	SAMN32927457	3141	2973	83		Anoxybacillus	97.87	1.22	1	0	0	0	d__Bacteria	p__Bacillota	c__Bacilli	o__Bacillales	f__Anoxybacillaceae	g__Anoxybacillus	s__Anoxybacillus ayderensis
GCF_002117565.1	ASM211756v1	Anoxybacillus ayderensis	265546	OK		MT-Cab					GCF_002117565.1-RS_2024_11_06	2577015		92	Contig	42857	NDEZ01	57130	57130	92	42							Illumina MiSeq	The Pennsylvania State University	PRJNA236114	SAMN06675368	2770	2615	66		Anoxybacillus	98.66	2.83	1	0	0	0	d__Bacteria	p__Bacillota	c__Bacilli	o__Bacillales	f__Anoxybacillaceae	g__Anoxybacillus	s__Anoxybacillus ayderensis
GCF_013096955.1	ASM1309695v1	Anoxybacillus sp. EFIL	2508869	OK		EFIL					GCF_013096955.1-RS_2024_08_01	2832436		146	Contig	43966	SDLH01	321229	321229	146	42							Illumina HiSeq	Institute for Applied Ecology - University of Canberra	PRJNA516322	SAMN10786848	3091	2882	83		Anoxybacillus	98.9	2.33	1	0	0	0	d__Bacteria	p__Bacillota	c__Bacilli	o__Bacillales	f__Anoxybacillaceae	g__Anoxybacillus	s__Anoxybacillus ayderensis
GCF_000753775.1	ASM75377v1	Anoxybacillus flavithermus	33934	Inconclusive		25					NCBI Prokaryotic Genome Annotation Pipeline (PGAP)	2838680		212	Contig	41891	JPZO01	25484	25484	212								IonTorrent	THE INSTITUTE OF CYTOLOGY AND GENETICS	PRJNA258119	SAMN02988316	3158	462	2608		Anoxybacillus flavithermus	20.03	2.78	1	0	0	0	d__Bacteria	p__Bacillota	c__Bacilli	o__Bacillales	f__Anoxybacillaceae	g__Anoxybacillus	s__Anoxybacillus ayderensis
GCF_001914435.1	ASM191443v1	Anoxybacillus mongoliensis	452565	Failed		MB4					NCBI Prokaryotic Genome Annotation Pipeline (PGAP)	2807516		93	Contig	42727	MRZM01	78095	78095	93	41.5							Illumina NextSeq 500	Indian Institute of Science Education and Research, Bhopal	PRJNA356103	SAMN05449942	3074	2875	86		Anoxybacillus	98.51	2.63	1	0	0	0	d__Bacteria	p__Bacillota	c__Bacilli	o__Bacillales	f__Anoxybacillaceae	g__Anoxybacillus	s__Anoxybacillus ayderensis
GCF_000787435.1	Anoxy_BCO1	Anoxybacillus sp. BCO1	1548750	OK		BCO1					NCBI Prokaryotic Genome Annotation Pipeline (PGAP)	2808701		102	Contig	41969	JRLC01	60273	60273	102								IonTorrent	Microbial Gene Research and Resources Facility	PRJNA261743	SAMN03075636	3108	1433	1604		Anoxybacillus	47.29	0.72	1	0	0	0	d__Bacteria	p__Bacillota	c__Bacilli	o__Bacillales	f__Anoxybacillaceae	g__Anoxybacillus	s__Anoxybacillus ayderensis
GCF_000019045.1	ASM1904v1	Anoxybacillus flavithermus WK1	491915	Inconclusive		WK1					GCF_000019045.1-RS_2025_04_23	2846746	1	1	Complete Genome	39765		2846746	2846746	1	42								University of Hawaii at Manoa	PRJNA28245	SAMN02604185	3038	2837	97		Anoxybacillus flavithermus	99.65	0.24	1	0	0	0	d__Bacteria	p__Bacillota	c__Bacilli	o__Bacillales	f__Anoxybacillaceae	g__Anoxybacillus	s__Anoxybacillus flavithermus
GCF_000367505.1	ASM36750v1	Anoxybacillus flavithermus NBRC 109594	1315967	Inconclusive		NBRC 109594					GCF_000367505.1-RS_2024_09_15	2772624		90	Contig	41380	BARH01	134259	134259	90	41.5							Illumina/Solexa	Yamaguchi University	PRJDB1085	SAMD00036730	2964	2807	47		Anoxybacillus flavithermus	92.46	4.11	1	0	0	0	d__Bacteria	p__Bacillota	c__Bacilli	o__Bacillales	f__Anoxybacillaceae	g__Anoxybacillus	s__Anoxybacillus flavithermus
GCF_002243705.1	ASM224370v1	Anoxybacillus flavithermus	33934	Inconclusive		DSM 2641T					NCBI Prokaryotic Genome Annotation Pipeline (PGAP)	2812123	1	1	Complete Genome	42955		2812123	2812123	1	42							PacBio	Kyungpook National University	PRJNA383058	SAMN06758772	2964	2745	106		Anoxybacillus flavithermus	91.06	3.19	1	0	0	0	d__Bacteria	p__Bacillota	c__Bacilli	o__Bacillales	f__Anoxybacillaceae	g__Anoxybacillus	s__Anoxybacillus flavithermus
GCF_002742685.1	ASM274268v1	Anoxybacillus flavithermus	33934	Inconclusive		KU2-6_11					GCF_002742685.1-RS_2024_08_23	2646305		74	Contig	43042	PEDM01	66399	66399	74	41.5							Illumina MiSeq	THE INSTITUTE OF CYTOLOGY AND GENETICS	PRJNA415688	SAMN07831762	2807	2721	46		Anoxybacillus flavithermus	90.23	2.05	1	0	0	0	d__Bacteria	p__Bacillota	c__Bacilli	o__Bacillales	f__Anoxybacillaceae	g__Anoxybacillus	s__Anoxybacillus flavithermus_E
GCF_000753875.1	ASM75387v1	Anoxybacillus sp. KU2-6(11)	1535751	OK		KU2-6(11)					GCF_000753875.1-RS_2024_08_13	2883502		260	Contig	41892	JPZN01	28731	28731	260	41.5							IonTorrent	THE INSTITUTE OF CYTOLOGY AND GENETICS	PRJNA258246	SAMN02991088	3300	2650	524		Anoxybacillus	86.82	2.31	1	0	0	0	d__Bacteria	p__Bacillota	c__Bacilli	o__Bacillales	f__Anoxybacillaceae	g__Anoxybacillus	s__Anoxybacillus flavithermus_E
GCF_002197485.1	ASM219748v1	Anoxybacillus flavithermus	33934	Inconclusive		52-1A					GCF_002197485.1-RS_2025_02_16	2830124	2	2	Complete Genome	42902		2805288	2805288	2	42							PacBio	University of Zurich, Vetsuisse Faculty	PRJNA386099	SAMN06925341	3044	2753	175		Anoxybacillus flavithermus	93.49	2.16	1	0	0	0	d__Bacteria	p__Bacillota	c__Bacilli	o__Bacillales	f__Anoxybacillaceae	g__Anoxybacillus	s__Anoxybacillus flavithermus_G
GCF_037965005.1	PS01935	Anoxybacillus sp. FSL W8-1294	2954655	OK					FSL W8-1294		GCF_037965005.1-RS_2024_04_05	2935824	1	1	Complete Genome	45388		2935824	2935824	1	42							Illumina; Oxford Nanopore	Department of Food Science, Penn State	PRJNA768416	SAMN29228807	3169	2922	132		Anoxybacillus	98.31	3.24	1	0	0	0	d__Bacteria	p__Bacillota	c__Bacilli	o__Bacillales	f__Anoxybacillaceae	g__Anoxybacillus	s__Anoxybacillus flavithermus_G
GCF_014890145.1	ASM1489014v1	Anoxybacillus flavithermus	33934	Inconclusive		WS5495					GCF_014890145.1-RS_2025_04_04	2631121		146	Contig	44117	JABJVJ01	52068	52068	146	41.5							Illumina MiSeq	Technical University Munich	PRJNA632736	SAMN14918601	2950	2677	171		Anoxybacillus flavithermus	93.78	3.63	1	0	0	0	d__Bacteria	p__Bacillota	c__Bacilli	o__Bacillales	f__Anoxybacillaceae	g__Anoxybacillus	s__Anoxybacillus flavithermus_G
GCF_014890515.1	ASM1489051v1	Anoxybacillus flavithermus	33934	Inconclusive		WS5281					GCF_014890515.1-RS_2025_04_01	2792323		149	Contig	44117	JABJUS01	51576	51576	149	41.5							Illumina MiSeq	Technical University Munich	PRJNA632736	SAMN14918584	3115	2836	179		Anoxybacillus flavithermus	94.14	6.93	1	0	0	0	d__Bacteria	p__Bacillota	c__Bacilli	o__Bacillales	f__Anoxybacillaceae	g__Anoxybacillus	s__Anoxybacillus flavithermus_G
GCF_014890115.1	ASM1489011v1	Anoxybacillus flavithermus	33934	Inconclusive		WS5497					GCF_014890115.1-RS_2024_08_06	2678382		185	Contig	44117	JABJVL01	49638	49638	185	41.5							Illumina MiSeq	Technical University Munich	PRJNA632736	SAMN14918603	3032	2748	183		Anoxybacillus flavithermus	93.85	4.24	1	0	0	0	d__Bacteria	p__Bacillota	c__Bacilli	o__Bacillales	f__Anoxybacillaceae	g__Anoxybacillus	s__Anoxybacillus flavithermus_G
GCF_014890155.1	ASM1489015v1	Anoxybacillus flavithermus	33934	Inconclusive		WS5494					GCF_014890155.1-RS_2024_08_06	2655989		158	Contig	44117	JABJVI01	49524	49524	158	41.5							Illumina MiSeq	Technical University Munich	PRJNA632736	SAMN14918600	2993	2705	185		Anoxybacillus flavithermus	93.85	4.33	1	0	0	0	d__Bacteria	p__Bacillota	c__Bacilli	o__Bacillales	f__Anoxybacillaceae	g__Anoxybacillus	s__Anoxybacillus flavithermus_G
GCF_014890275.1	ASM1489027v1	Anoxybacillus flavithermus	33934	Inconclusive		WS5448					GCF_014890275.1-RS_2025_03_30	2648259		185	Contig	44117	JABJVC01	48133	48133	185	41.5							Illumina MiSeq	Technical University Munich	PRJNA632736	SAMN14918594	2959	2667	181		Anoxybacillus flavithermus	95.69	2.85	1	0	0	0	d__Bacteria	p__Bacillota	c__Bacilli	o__Bacillales	f__Anoxybacillaceae	g__Anoxybacillus	s__Anoxybacillus flavithermus_G
GCF_014890345.1	ASM1489034v1	Anoxybacillus flavithermus	33934	Inconclusive		WS5364					GCF_014890345.1-RS_2025_04_04	2619664		159	Contig	44117	JABJVA01	45490	45490	159	41.5							Illumina MiSeq	Technical University Munich	PRJNA632736	SAMN14918592	2936	2646	186		Anoxybacillus flavithermus	93.22	3.46	1	0	0	0	d__Bacteria	p__Bacillota	c__Bacilli	o__Bacillales	f__Anoxybacillaceae	g__Anoxybacillus	s__Anoxybacillus flavithermus_G
GCF_014890135.1	ASM1489013v1	Anoxybacillus flavithermus	33934	Inconclusive		WS5496					GCF_014890135.1-RS_2024_08_06	2661673		164	Contig	44117	JABJVK01	45487	45487	164	41.5							Illumina MiSeq	Technical University Munich	PRJNA632736	SAMN14918602	3006	2717	185		Anoxybacillus flavithermus	93.83	4.24	1	0	0	0	d__Bacteria	p__Bacillota	c__Bacilli	o__Bacillales	f__Anoxybacillaceae	g__Anoxybacillus	s__Anoxybacillus flavithermus_G
GCF_014890335.1	ASM1489033v1	Anoxybacillus flavithermus	33934	Inconclusive		WS5284					GCF_014890335.1-RS_2024_08_06	2723974		177	Contig	44117	JABJUZ01	43403	43403	177	41.5							Illumina MiSeq	Technical University Munich	PRJNA632736	SAMN14918591	3009	2725	178		Anoxybacillus flavithermus	94.54	3.27	1	0	0	0	d__Bacteria	p__Bacillota	c__Bacilli	o__Bacillales	f__Anoxybacillaceae	g__Anoxybacillus	s__Anoxybacillus flavithermus_G
GCF_014890265.1	ASM1489026v1	Anoxybacillus flavithermus	33934	Inconclusive		WS5449					GCF_014890265.1-RS_2025_03_31	2649008		185	Contig	44117	JABJVD01	41640	41640	185	41.5							Illumina MiSeq	Technical University Munich	PRJNA632736	SAMN14918595	2979	2671	199		Anoxybacillus flavithermus	95.45	2.85	1	0	0	0	d__Bacteria	p__Bacillota	c__Bacilli	o__Bacillales	f__Anoxybacillaceae	g__Anoxybacillus	s__Anoxybacillus flavithermus_G
GCF_014890455.1	ASM1489045v1	Anoxybacillus flavithermus	33934	Inconclusive		WS5285					GCF_014890455.1-RS_2025_03_31	2670641		220	Contig	44117	JABJUT01	41541	41541	220	41.5							Illumina MiSeq	Technical University Munich	PRJNA632736	SAMN14918585	2985	2664	210		Anoxybacillus flavithermus	95.75	2.08	1	0	0	0	d__Bacteria	p__Bacillota	c__Bacilli	o__Bacillales	f__Anoxybacillaceae	g__Anoxybacillus	s__Anoxybacillus flavithermus_G
GCF_014890435.1	ASM1489043v1	Anoxybacillus flavithermus	33934	Inconclusive		WS5286					GCF_014890435.1-RS_2025_04_02	2659553		182	Contig	44117	JABJUU01	41442	41442	182	41.5							Illumina MiSeq	Technical University Munich	PRJNA632736	SAMN14918586	2968	2660	195		Anoxybacillus flavithermus	94.14	2.07	1	0	0	0	d__Bacteria	p__Bacillota	c__Bacilli	o__Bacillales	f__Anoxybacillaceae	g__Anoxybacillus	s__Anoxybacillus flavithermus_G
GCF_001651525.1	ASM165152v1	Anoxybacillus flavithermus	33934	Inconclusive		AF14					GCF_001651525.1-RS_2025_02_07	2562717		191	Scaffold	42515	LUFB01	41249	41249	180	42							Illumina HiSeq	NIZO food research	PRJNA314192	SAMN04530316	2854	2665	144		Anoxybacillus flavithermus	93.03	2.91	1	0	0	0	d__Bacteria	p__Bacillota	c__Bacilli	o__Bacillales	f__Anoxybacillaceae	g__Anoxybacillus	s__Anoxybacillus flavithermus_G
GCF_014890315.1	ASM1489031v1	Anoxybacillus flavithermus	33934	Inconclusive		WS5446					GCF_014890315.1-RS_2025_03_31	2697126		173	Contig	44117	JABJVB01	40822	40822	173	41.5							Illumina MiSeq	Technical University Munich	PRJNA632736	SAMN14918593	3034	2742	181		Anoxybacillus flavithermus	95.07	3.4	1	0	0	0	d__Bacteria	p__Bacillota	c__Bacilli	o__Bacillales	f__Anoxybacillaceae	g__Anoxybacillus	s__Anoxybacillus flavithermus_G
GCF_001651545.1	ASM165154v1	Anoxybacillus flavithermus	33934	Inconclusive		AF16					GCF_001651545.1-RS_2025_02_07	2648876		191	Scaffold	42515	LUCQ01	40052	41202	187	41							Illumina HiSeq	NIZO food research	PRJNA314192	SAMN04532071	2971	2791	137		Anoxybacillus flavithermus	97.45	5.13	1	0	0	0	d__Bacteria	p__Bacillota	c__Bacilli	o__Bacillales	f__Anoxybacillaceae	g__Anoxybacillus	s__Anoxybacillus flavithermus_G
GCF_014890255.1	ASM1489025v1	Anoxybacillus flavithermus	33934	Inconclusive		WS5490					GCF_014890255.1-RS_2024_08_06	2763794		202	Contig	44117	JABJVE01	39432	39432	202	41.5							Illumina MiSeq	Technical University Munich	PRJNA632736	SAMN14918596	3106	2796	206		Anoxybacillus flavithermus	94.36	4.18	1	0	0	0	d__Bacteria	p__Bacillota	c__Bacilli	o__Bacillales	f__Anoxybacillaceae	g__Anoxybacillus	s__Anoxybacillus flavithermus_G
GCF_014890235.1	ASM1489023v1	Anoxybacillus flavithermus	33934	Inconclusive		WS5491					GCF_014890235.1-RS_2024_08_06	2751142		193	Contig	44117	JABJVF01	38188	38188	193	41.5							Illumina MiSeq	Technical University Munich	PRJNA632736	SAMN14918597	3120	2807	198		Anoxybacillus flavithermus	94.31	3.57	1	0	0	0	d__Bacteria	p__Bacillota	c__Bacilli	o__Bacillales	f__Anoxybacillaceae	g__Anoxybacillus	s__Anoxybacillus flavithermus_G
GCF_014890375.1	ASM1489037v1	Anoxybacillus flavithermus	33934	Inconclusive		WS5292					GCF_014890375.1-RS_2025_04_01	2660467		176	Contig	44117	JABJUY01	37757	37757	176	41.5							Illumina MiSeq	Technical University Munich	PRJNA632736	SAMN14918590	2977	2704	160		Anoxybacillus flavithermus	94.23	1.63	1	0	0	0	d__Bacteria	p__Bacillota	c__Bacilli	o__Bacillales	f__Anoxybacillaceae	g__Anoxybacillus	s__Anoxybacillus flavithermus_G
GCF_014890475.1	ASM1489047v1	Anoxybacillus flavithermus	33934	Inconclusive		WS5279					GCF_014890475.1-RS_2024_08_06	2665130		175	Contig	44117	JABJUR01	36817	36817	175	41.5							Illumina MiSeq	Technical University Munich	PRJNA632736	SAMN14918583	3008	2694	213		Anoxybacillus flavithermus	96.64	3.59	1	0	0	0	d__Bacteria	p__Bacillota	c__Bacilli	o__Bacillales	f__Anoxybacillaceae	g__Anoxybacillus	s__Anoxybacillus flavithermus_G
GCF_004025305.1	ASM402530v1	Anoxybacillus flavithermus	33934	Inconclusive		FHS-PPAM212					GCF_004025305.1-RS_2025_04_02	2645072		272	Contig	43480	SBBW01	35462	35462	272	41.5							Illumina MiSeq	Korea University	PRJNA497637	SAMN10262516	2953	2632	190		Anoxybacillus flavithermus	94.6	1.95	1	0	0	0	d__Bacteria	p__Bacillota	c__Bacilli	o__Bacillales	f__Anoxybacillaceae	g__Anoxybacillus	s__Anoxybacillus flavithermus_G
GCF_014890185.1	ASM1489018v1	Anoxybacillus flavithermus	33934	Inconclusive		WS5493					GCF_014890185.1-RS_2024_08_06	2811394		231	Contig	44117	JABJVH01	34233	34233	231	41.5							Illumina MiSeq	Technical University Munich	PRJNA632736	SAMN14918599	3186	2876	196		Anoxybacillus flavithermus	94.13	4.22	1	0	0	0	d__Bacteria	p__Bacillota	c__Bacilli	o__Bacillales	f__Anoxybacillaceae	g__Anoxybacillus	s__Anoxybacillus flavithermus_G
GCF_014890215.1	ASM1489021v1	Anoxybacillus flavithermus	33934	Inconclusive		WS5492					GCF_014890215.1-RS_2024_08_06	2713216		226	Contig	44117	JABJVG01	32863	32863	226	41.5							Illumina MiSeq	Technical University Munich	PRJNA632736	SAMN14918598	3074	2778	183		Anoxybacillus flavithermus	91.48	3.61	1	0	0	0	d__Bacteria	p__Bacillota	c__Bacilli	o__Bacillales	f__Anoxybacillaceae	g__Anoxybacillus	s__Anoxybacillus flavithermus_G
GCF_014890465.1	ASM1489046v1	Anoxybacillus flavithermus	33934	Inconclusive		WS5287					GCF_014890465.1-RS_2025_04_02	2912295		246	Contig	44117	JABJUV01	30977	30977	246	41							Illumina MiSeq	Technical University Munich	PRJNA632736	SAMN14918587	3310	2979	235		Anoxybacillus flavithermus	94.41	8.39	1	0	0	0	d__Bacteria	p__Bacillota	c__Bacilli	o__Bacillales	f__Anoxybacillaceae	g__Anoxybacillus	s__Anoxybacillus flavithermus_G
GCF_014890385.1	ASM1489038v1	Anoxybacillus flavithermus	33934	Inconclusive		WS5290					GCF_014890385.1-RS_2025_04_04	2666655		204	Contig	44117	JABJUW01	30751	30751	204	41.5							Illumina MiSeq	Technical University Munich	PRJNA632736	SAMN14918588	3031	2704	216		Anoxybacillus flavithermus	93.61	3.33	1	0	0	0	d__Bacteria	p__Bacillota	c__Bacilli	o__Bacillales	f__Anoxybacillaceae	g__Anoxybacillus	s__Anoxybacillus flavithermus_G
GCF_014890395.1	ASM1489039v1	Anoxybacillus flavithermus	33934	Inconclusive		WS5291					GCF_014890395.1-RS_2025_03_30	2673701		173	Contig	44117	JABJUX01	29792	29792	173	41.5							Illumina MiSeq	Technical University Munich	PRJNA632736	SAMN14918589	3004	2723	186		Anoxybacillus flavithermus	95.66	4	1	0	0	0	d__Bacteria	p__Bacillota	c__Bacilli	o__Bacillales	f__Anoxybacillaceae	g__Anoxybacillus	s__Anoxybacillus flavithermus_G
GCF_050480225.1	ASM5048022v1	Anoxybacillus kestanbolensis	227476	Inconclusive		NRS-1538					GCF_050480225.1-RS_2025_05_21	2475132		126	Contig	45797	JBCNEP01	53801	53801	126	42							Illumina NovaSeq	USDA-ARS-NCAUR	PRJNA802201	SAMN41009642	2789	2577	139		Anoxybacillus	93.47	2.46	1	0	0	0	d__Bacteria	p__Bacillota	c__Bacilli	o__Bacillales	f__Anoxybacillaceae	g__Anoxybacillus	s__Anoxybacillus flavithermus_G
GCF_050480165.1	ASM5048016v1	Anoxybacillus kestanbolensis	227476	Inconclusive		NRS-1541					GCF_050480165.1-RS_2025_05_21	2476950		151	Contig	45797	JBCNEM01	49439	49439	151	42							Illumina NovaSeq	USDA-ARS-NCAUR	PRJNA802201	SAMN41009645	2815	2583	157		Anoxybacillus	94.59	2.61	1	0	0	0	d__Bacteria	p__Bacillota	c__Bacilli	o__Bacillales	f__Anoxybacillaceae	g__Anoxybacillus	s__Anoxybacillus flavithermus_G
GCF_038004465.1	ASM3800446v1	Anoxybacillus sp. FSL W8-0104	2954594	OK		FSL W8-0104					GCF_038004465.1-RS_2024_04_08	2829954		2	Contig	45389	JBBOQU01	2804565	2804565	2	42							Illumina; Oxford Nanopore	Penn State	PRJNA768416	SAMN29228746	3024	2772	147		Anoxybacillus	96.23	0.5	1	0	0	0	d__Bacteria	p__Bacillota	c__Bacilli	o__Bacillales	f__Anoxybacillaceae	g__Anoxybacillus	s__Anoxybacillus flavithermus_G
GCF_038003845.1	ASM3800384v1	Anoxybacillus sp. FSL W8-0382	2954700	OK		FSL W8-0382					GCF_038003845.1-RS_2024_04_08	2821993		2	Contig	45389	JBBOPX01	2771286	2771286	2	42							Illumina; Oxford Nanopore	Penn State	PRJNA768416	SAMN29228852	2984	2711	156		Anoxybacillus	97.11	0.96	1	0	0	0	d__Bacteria	p__Bacillota	c__Bacilli	o__Bacillales	f__Anoxybacillaceae	g__Anoxybacillus	s__Anoxybacillus flavithermus_G
GCF_038003805.1	ASM3800380v1	Anoxybacillus sp. FSL W8-0703	2954704	OK		FSL W8-0703					GCF_038003805.1-RS_2024_04_08	2841650		3	Contig	45389	JBBOPW01	2616608	2616608	3	42							Illumina; Oxford Nanopore	Penn State	PRJNA768416	SAMN29228856	3032	2761	154		Anoxybacillus	96.52	0.96	1	0	0	0	d__Bacteria	p__Bacillota	c__Bacilli	o__Bacillales	f__Anoxybacillaceae	g__Anoxybacillus	s__Anoxybacillus flavithermus_G
GCF_001187595.1	ASM118759v1	Anoxybacillus gonensis	198467	OK		G2					GCF_001187595.1-RS_2025_03_28	2803668	1	1	Complete Genome	42212		2803668	2803668	1	41.5							PacBio RS II	University of Malaya	PRJNA290998	SAMN03121471	2984	2838	40	assembly from type material	Anoxybacillus	98.94	1.67	1	0	0	0	d__Bacteria	p__Bacillota	c__Bacilli	o__Bacillales	f__Anoxybacillaceae	g__Anoxybacillus	s__Anoxybacillus gonensis
GCF_050845945.1	Ago_P1V0_v1	Anoxybacillus gonensis	198467	OK		BIM B-2085					GCF_050845945.1-RS_2025_06_08	2878375	1	1	Complete Genome	45816		2878375	2878375	1	41.5							Illumina MiSeq; Oxford Nanopore MinION	Center of analytical and genetic engineering research, Institute of Microbiology, National Academy of Sciences of Belarus	PRJNA1268773	SAMN48764414	3066	2908	44		Anoxybacillus	98.89	1.3	1	0	0	0	d__Bacteria	p__Bacillota	c__Bacilli	o__Bacillales	f__Anoxybacillaceae	g__Anoxybacillus	s__Anoxybacillus gonensis
GCF_030500585.1	ASM3050058v1	Anoxybacillus gonensis	198467	OK		NCIMB 13933					NCBI Prokaryotic Genome Annotation Pipeline (PGAP)	2757050		44	Contig	45124	JAMOGB01	222010	222010	44	41.5							Illumina HiSeq	Karadeniz Technical University	PRJNA843951	SAMN28772828	2968	2849	41	assembly from type material	Anoxybacillus	99.03	1.67	1	0	0	0	d__Bacteria	p__Bacillota	c__Bacilli	o__Bacillales	f__Anoxybacillaceae	g__Anoxybacillus	s__Anoxybacillus gonensis
GCF_000770375.1	ASM77037v1	Anoxybacillus gonensis	198467	OK		G2					GCF_000770375.1-RS_2025_03_30	2758325		56	Contig	41943	JRZG01	189820	189820	56	41.5							Illumina MiSeq	Universiti Teknologi Malaysia	PRJNA264351	SAMN03121471	2977	2845	42	assembly from type material	Anoxybacillus	98.98	1.67	1	0	0	0	d__Bacteria	p__Bacillota	c__Bacilli	o__Bacillales	f__Anoxybacillaceae	g__Anoxybacillus	s__Anoxybacillus gonensis
GCF_024464675.1	ASM2446467v1	Anoxybacillus gonensis	198467	OK		DSM 22626					GCF_024464675.1-RS_2024_08_09	2757614		84	Contig	44769	JANGZY01	74692	74692	84	41.5							Illumina HiSeq	Karadeniz Technical University	PRJNA860768	SAMN29862053	2934	2820	44	assembly from heterotypic synonym type material	Anoxybacillus	99.21	1.65	1	0	0	0	d__Bacteria	p__Bacillota	c__Bacilli	o__Bacillales	f__Anoxybacillaceae	g__Anoxybacillus	s__Anoxybacillus gonensis
GCF_000346275.1	DT3-1dn	Anoxybacillus gonensis	198467	OK		DT3-1					GCF_000346275.1-RS_2025_03_30	2596638		52	Contig	41345	ANMT01	153724	153724	52	41.5							Illumina MiSeq	Universiti Teknologi Malaysia	PRJNA182115	SAMN02471428	2805	2701	37		Anoxybacillus	99.18	0.96	1	0	0	0	d__Bacteria	p__Bacillota	c__Bacilli	o__Bacillales	f__Anoxybacillaceae	g__Anoxybacillus	s__Anoxybacillus gonensis
GCF_019553625.1	ASM1955362v1	Anoxybacillus sp. ST70	2864180	OK		ST70					GCF_019553625.1-RS_2024_08_18	2855946		57	Contig	44419	JAHZOF01	217741	217741	57	41.5							Illumina HiSeq	Faculty of Pharmacy, Belgrade University	PRJNA749922	SAMN20425729	3139	2959	53		Anoxybacillus	98.81	2.13	1	0	0	0	d__Bacteria	p__Bacillota	c__Bacilli	o__Bacillales	f__Anoxybacillaceae	g__Anoxybacillus	s__Anoxybacillus gonensis
GCF_011006755.1	ASM1100675v1	Anoxybacillus sp. MB8	2496850	OK		MB8					GCF_011006755.1-RS_2024_07_31	2898780		190	Contig	43885	RXXX01	54614	54614	190	42							Illumina NextSeq	Indian Institute of Science Education and Research, Bhopal	PRJNA510015	SAMN10593045	3143	2950	80		Anoxybacillus	98.56	2.33	1	0	0	0	d__Bacteria	p__Bacillota	c__Bacilli	o__Bacillales	f__Anoxybacillaceae	g__Anoxybacillus	s__Anoxybacillus gonensis
GCF_000283415.2	ASM28341v2	Anoxybacillus ayderensis G10	1212546	Failed		G10					NCBI Prokaryotic Genome Annotation Pipeline (PGAP)	2962568	1	1	Chromosome	43327		2962468	2962568	1	41.5							PacBio	KRIBB	PRJNA170961	SAMN02470192	3200	3025	60		Anoxybacillus	99.15	2.19	1	0	0	0	d__Bacteria	p__Bacillota	c__Bacilli	o__Bacillales	f__Anoxybacillaceae	g__Anoxybacillus	s__Anoxybacillus gonensis
GCF_004799135.1	ASM479913v1	Anoxybacillus ayderensis	265546	Failed		PD13					NCBI Prokaryotic Genome Annotation Pipeline (PGAP)	2866672		134	Contig	43572	NQLB01	103759	103759	134	41.5							Illumina MiSeq	CSIR-Institute of Microbial Technology	PRJNA397640	SAMN07482658	3199	3016	84		Anoxybacillus	98.7	1.75	1	0	0	0	d__Bacteria	p__Bacillota	c__Bacilli	o__Bacillales	f__Anoxybacillaceae	g__Anoxybacillus	s__Anoxybacillus gonensis
GCF_001996285.1	ASM199628v1	Anoxybacillus kestanbolensis	227476	OK		K1					GCF_001996285.1-RS_2025_03_28	2722200		59	Scaffold	42779	MQAD01	124032	124032	48	41.5							Illumina HiSeq	University of Bergen	PRJNA353767	SAMN06020137	2916	2760	77	assembly from heterotypic synonym type material	Anoxybacillus	98.67	2.58	1	0	0	0	d__Bacteria	p__Bacillota	c__Bacilli	o__Bacillales	f__Anoxybacillaceae	g__Anoxybacillus	s__Anoxybacillus kestanbolensis
GCF_023653015.1	ASM2365301v1	Anoxybacillus kestanbolensis	227476	OK		NCIMB 13971					GCF_023653015.1-RS_2025_06_09	2709639		135	Contig	44718	JALLIW01	49990	49990	135	41.5							Illumina	Karadeniz Technical University	PRJNA827005	SAMN27594222	2956	2816	65	assembly from type material	Anoxybacillus	98.37	1.09	1	0	0	0	d__Bacteria	p__Bacillota	c__Bacilli	o__Bacillales	f__Anoxybacillaceae	g__Anoxybacillus	s__Anoxybacillus kestanbolensis
GCF_050481005.1	ASM5048100v1	Anoxybacillus kestanbolensis	227476	OK		NRS-1433					GCF_050481005.1-RS_2025_05_21	2517642		97	Contig	45797	JBCNFI01	82212	82212	97	41.5							Illumina NovaSeq	USDA-ARS-NCAUR	PRJNA802201	SAMN41009623	2787	2605	98		Anoxybacillus	97.05	1.49	1	0	0	0	d__Bacteria	p__Bacillota	c__Bacilli	o__Bacillales	f__Anoxybacillaceae	g__Anoxybacillus	s__Anoxybacillus kestanbolensis
GCF_013096965.1	ASM1309696v1	Anoxybacillus sp. CHMUD	2508870	OK		CHMUD					GCF_013096965.1-RS_2024_09_20	2729651		113	Contig	43966	SDLG01	137053	137053	113	42							Illumina HiSeq	Institute for Applied Ecology - University of Canberra	PRJNA516322	SAMN10786853	2998	2757	123		Anoxybacillus	98.86	2.31	1	0	0	0	d__Bacteria	p__Bacillota	c__Bacilli	o__Bacillales	f__Anoxybacillaceae	g__Anoxybacillus	s__Anoxybacillus kestanbolensis
GCF_022267275.1	ASM2226727v1	Anoxybacillus sp. LAT_26	2862719	OK		LAT_26					GCF_022267275.1-RS_2024_09_23	3568355		215	Contig	44608	JAILSG01	123573	123573	215	42							Illumina HiSeq	Universidade Federal do Rio de Janeiro	PRJNA647943	SAMN17072049	4039	3778	114		Anoxybacillus	98.53	34.44	1	0	0	0	d__Bacteria	p__Bacillota	c__Bacilli	o__Bacillales	f__Anoxybacillaceae	g__Anoxybacillus	s__Anoxybacillus kestanbolensis
GCF_022267355.1	ASM2226735v1	Anoxybacillus sp. LAT_11	2862718	OK		LAT_11					GCF_022267355.1-RS_2024_08_07	3285123		341	Contig	44608	JAILSF01	122567	122567	341	42							Illumina HiSeq	Universidade Federal do Rio de Janeiro	PRJNA647943	SAMN17072048	3681	3410	143		Anoxybacillus	98.37	21.11	1	0	0	0	d__Bacteria	p__Bacillota	c__Bacilli	o__Bacillales	f__Anoxybacillaceae	g__Anoxybacillus	s__Anoxybacillus kestanbolensis
GCF_022267255.1	ASM2226725v1	Anoxybacillus sp. LAT_31	2862720	OK		LAT_31					GCF_022267255.1-RS_2024_05_04	2711563		90	Contig	44608	JAILSH01	97923	97923	90	41.5							Illumina HiSeq	Universidade Federal do Rio de Janeiro	PRJNA647943	SAMN17072050	2932	2744	53		Anoxybacillus	98.37	1.3	1	0	0	0	d__Bacteria	p__Bacillota	c__Bacilli	o__Bacillales	f__Anoxybacillaceae	g__Anoxybacillus	s__Anoxybacillus kestanbolensis
GCF_022030075.1	ASM2203007v1	Anoxybacillus sp. LAT27	2878409	OK		LAT_27					GCF_022030075.1-RS_2024_08_08	3152137		448	Scaffold	44599	JAIWYK01	94313	94313	446	42							Illumina HiSeq	Universidade Federal do Rio de Janeiro	PRJNA647943	SAMN17072063	3600	3269	175		Anoxybacillus	98.37	13.17	1	0	0	0	d__Bacteria	p__Bacillota	c__Bacilli	o__Bacillales	f__Anoxybacillaceae	g__Anoxybacillus	s__Anoxybacillus kestanbolensis
GCF_022267215.1	ASM2226721v1	Anoxybacillus sp. LAT_33	2862721	OK		LAT_33					GCF_022267215.1-RS_2024_08_18	2730467		123	Contig	44608	JAILSI01	86893	86893	123	41.5							Illumina HiSeq	Universidade Federal do Rio de Janeiro	PRJNA647943	SAMN17072051	2993	2773	68		Anoxybacillus	98.13	1.77	1	0	0	0	d__Bacteria	p__Bacillota	c__Bacilli	o__Bacillales	f__Anoxybacillaceae	g__Anoxybacillus	s__Anoxybacillus kestanbolensis
GCF_022267225.1	ASM2226722v1	Anoxybacillus sp. LAT_35	2862722	OK		LAT_35					GCF_022267225.1-RS_2024_05_04	2720400		129	Contig	44608	JAILSJ01	57556	57556	129	41.5							Illumina HiSeq	Universidade Federal do Rio de Janeiro	PRJNA647943	SAMN17072052	2977	2768	68		Anoxybacillus	98.37	1.53	1	0	0	0	d__Bacteria	p__Bacillota	c__Bacilli	o__Bacillales	f__Anoxybacillaceae	g__Anoxybacillus	s__Anoxybacillus kestanbolensis
GCF_022267295.1	ASM2226729v1	Anoxybacillus sp. LAT_38	2862723	OK		LAT_38					NCBI Prokaryotic Genome Annotation Pipeline (PGAP)	3307199		1070	Scaffold	44608	JAILSK01	93989	93989	1066	43.5							Illumina HiSeq	Universidade Federal do Rio de Janeiro	PRJNA647943	SAMN17072053	4232	3553	524		Anoxybacillus	90.58	16.36	1	0	0	0	d__Bacteria	p__Bacillota	c__Bacilli	o__Bacillales	f__Anoxybacillaceae	g__Anoxybacillus	s__Anoxybacillus kestanbolensis
GCF_014201515.1	ASM1420151v1	Anoxybacillus mongoliensis	452565	OK		DSM 19169					GCF_014201515.1-RS_2025_05_05	2633749		37	Scaffold	44057	JACHEQ01	151781	170853	35	41.5							Illumina	DOE Joint Genome Institute	PRJNA632306	SAMN14908389	2826	2702	44	assembly from type material	Anoxybacillus	99.35	1.81	1	0	0	0	d__Bacteria	p__Bacillota	c__Bacilli	o__Bacillales	f__Anoxybacillaceae	g__Anoxybacillus	s__Anoxybacillus mongoliensis
GCF_019448545.1	ASM1944854v1	Anoxybacillus sp. ST4	2864181	OK		ST4					GCF_019448545.1-RS_2024_08_18	2834644		127	Contig	44412	JAHZOE01	92610	92610	127	42.5							Illumina HiSeq	Faculty of Pharmacy, Belgrade University	PRJNA749922	SAMN20425730	3075	2864	76		Anoxybacillus	98.66	2.51	1	0	0	0	d__Bacteria	p__Bacillota	c__Bacilli	o__Bacillales	f__Anoxybacillaceae	g__Anoxybacillus	s__Anoxybacillus pushchinoensis
GCF_937139915.1	SRR5214706_bin.47_CONCOCT_v1.1_MAG	uncultured Anoxybacillus sp.	263860	OK					SRR5214706_bin.47_CONCOCT_v1.1_MAG		GCF_937139915.1-RS_2024_07_18	2921719		337	Contig	44936	CAKZQJ01	16788	16788	337	42.5							Illumina HiSeq 2500	European Bioinformatics Institute	PRJEB51071	SAMEA13959249	3240	3073	128		Anoxybacillus	98.92	6.96	1	0	0	0	d__Bacteria	p__Bacillota	c__Bacilli	o__Bacillales	f__Anoxybacillaceae	g__Anoxybacillus	s__Anoxybacillus sp937139915
GCF_036834105.1	ASM3683410v1	Anoxybacillus sp.	1872573	OK					CTOTU21545		NCBI Prokaryotic Genome Annotation Pipeline (PGAP)	2460634		254	Scaffold	45345	DAITON01	15183	15484	239	42.5							Illumina	Helmholtz Centre for Environmental Research - UFZ	PRJNA843551	SAMN28751149	2667	2556	86		Anoxybacillus	92.66	1.06	1	0	0	0	d__Bacteria	p__Bacillota	c__Bacilli	o__Bacillales	f__Anoxybacillaceae	g__Anoxybacillus	s__Anoxybacillus sp937139915
GCF_014201585.1	ASM1420158v1	Anoxybacillus tengchongensis	576944	OK		DSM 23211					GCF_014201585.1-RS_2025_05_05	2727467		33	Scaffold	44057	JACHES01	204425	212672	29	41.5							Illumina	DOE Joint Genome Institute	PRJNA632246	SAMN14908559	2903	2780	51	assembly from type material	Anoxybacillus	99.24	1.77	1	0	0	0	d__Bacteria	p__Bacillota	c__Bacilli	o__Bacillales	f__Anoxybacillaceae	g__Anoxybacillus	s__Anoxybacillus tengchongensis
GCF_001418025.1	ASM141802v1	Anoxybacillus suryakundensis	1325335	OK		DSM 27374					GCF_001418025.1-RS_2025_04_29	2594657		44	Scaffold	42305	LIOK01	148646	169221	41	41.5							Illumina HiSeq	DOE Joint Genome Institute	PRJNA288979	SAMN03840601	2765	2626	58	assembly from type material	Anoxybacillus	98.95	2.63	1	0	0	0	d__Bacteria	p__Bacillota	c__Bacilli	o__Bacillales	f__Anoxybacillaceae	g__Anoxybacillus	s__Anoxybacillus tengchongensis
GCF_039539885.1	ASM3953988v1	Anoxybacillus suryakundensis	1325335	OK		JCM 19211					GCF_039539885.1-RS_2025_05_10	2592887		53	Scaffold	45345	BAABDZ01	168967	176663	51	41.5							MGISEQ-2000	WFCC-MIRCEN World Data Centre for Microorganisms (WDCM)	PRJDB10510	SAMD00645662	2768	2615	51	assembly from type material	Anoxybacillus	98.95	2.63	1	0	0	0	d__Bacteria	p__Bacillota	c__Bacilli	o__Bacillales	f__Anoxybacillaceae	g__Anoxybacillus	s__Anoxybacillus tengchongensis
GCF_000753835.1	ASM75383v1	Anoxybacillus flavithermus subsp. yunnanensis str. E13	1380408	Inconclusive		E13					NCBI Prokaryotic Genome Annotation Pipeline (PGAP)	2838393		67	Scaffold	41892	AVGH01	103171	351852	24								454; Illumina	Anhui University	PRJNA213809	SAMN02298030	2991	2515	386					1	0	0	0	d__Bacteria	p__Bacillota	c__Bacilli	o__Bacillales	f__Anoxybacillaceae	g__Anoxybacillus	s__Anoxybacillus tengchongensis
GCF_000836725.1	ASM83672v1	Anoxybacillus thermarum	404937	OK		AF/04					GCF_000836725.1-RS_2024_12_09	2736908		159	Contig	42047	JXTH01	37018	37018	159	42							Illumina MiSeq	Universiti Teknologi Malaysia	PRJNA260786	SAMN03078685	3107	2769	208	assembly from type material	Anoxybacillus	94.61	2.22	1	0	0	0	d__Bacteria	p__Bacillota	c__Bacilli	o__Bacillales	f__Anoxybacillaceae	g__Anoxybacillus	s__Anoxybacillus thermarum
GCF_050613275.1	D404	Anoxybacillus sp. D401a	575112	OK		D404					GCF_050613275.1-RS_2025_05_30	2787386	1	1	Complete Genome	45807		2787386	2787386	1	42							MGI DNBSEQ-T7; Oxford Nanopore MinION	Biology, Ankara University	PRJNA1247780	SAMN47830243	2907	2715	77		Anoxybacillus	98.93	2.68	1	0	0	0	d__Bacteria	p__Bacillota	c__Bacilli	o__Bacillales	f__Anoxybacillaceae	g__Anoxybacillus	s__Anoxybacillus thermarum
GCF_050574325.1	ASM5057432v1	Anoxybacillus sp. D401a	575112	OK		D401a					GCF_050574325.1-RS_2025_05_28	2785164		7	Contig	45804	JBNAIJ01	2465458	2465458	7	42							MGI DNBSEQ-T7; Oxford Nanopore MinION	Ankara University	PRJNA1247780	SAMN47830023	2910	2715	80		Anoxybacillus	98.93	2.68	1	0	0	0	d__Bacteria	p__Bacillota	c__Bacilli	o__Bacillales	f__Anoxybacillaceae	g__Anoxybacillus	s__Anoxybacillus thermarum
GCF_001634285.1	ASM163428v1	Anoxybacteroides amylolyticum	294699	OK		DSM 15939					GCF_001634285.1-RS_2024_12_29	3158269	3	3	Complete Genome	42489		2834744	2834744	3	43.5							PacBio	Los Alamos National Laboratory	PRJNA315823	SAMN04570556	3348	3136	104	assembly from type material	Anoxybacillus	96.02	2.06	1	0	0	0	d__Bacteria	p__Bacillota	c__Bacilli	o__Bacillales	f__Anoxybacillaceae	g__Anoxybacillus_A	s__Anoxybacillus_A amylolyticus
GCF_014196195.1	ASM1419619v1	Anoxybacteroides rupiense	311460	OK		DSM 17127					GCF_014196195.1-RS_2024_12_29	3705654		30	Scaffold	44057	JACIDF01	395749	395749	27	42.5							Illumina	DOE Joint Genome Institute	PRJNA583254	SAMN13173385	3658	3459	109	assembly from type material	Anoxybacillus	96.44	6.26	1	0	0	0	d__Bacteria	p__Bacillota	c__Bacilli	o__Bacillales	f__Anoxybacillaceae	g__Anoxybacillus_A	s__Anoxybacillus_A rupiensis
GCF_001634265.1	ASM163426v1	Anoxybacillus sp. B2M1	1490052	Failed		b2m1					NCBI Prokaryotic Genome Annotation Pipeline (PGAP)	3819480	1	1	Complete Genome	42489		3819480	3819480	1	42.5							PacBio	Los Alamos National Laboratory	PRJNA314078	SAMN04528779	3761	3524	108		Anoxybacillus	96.44	5.49	1	0	0	0	d__Bacteria	p__Bacillota	c__Bacilli	o__Bacillales	f__Anoxybacillaceae	g__Anoxybacillus_A	s__Anoxybacillus_A rupiensis
GCF_001634305.1	ASM163430v1	Anoxybacillus sp. B7M1	1490057	Failed		b7m1					GCF_001634305.1-RS_2024_08_14	3869056	2	2	Complete Genome	42489		3814080	3814080	2	42.5							PacBio	Los Alamos National Laboratory	PRJNA314079	SAMN04528789	3849	3605	114		Anoxybacillus	96.44	5.57	1	0	0	0	d__Bacteria	p__Bacillota	c__Bacilli	o__Bacillales	f__Anoxybacillaceae	g__Anoxybacillus_A	s__Anoxybacillus_A rupiensis
GCF_009834045.1	ASM983404v1	Anoxybacillus sp. PDR2	1636720	Failed		PDR2					GCF_009834045.1-RS_2024_08_16	3791144	1	1	Complete Genome	43838		3791144	3791144	1	42.5							PacBio	Jiangxi agricultural university	PRJNA597280	SAMN13671661	3711	3470	113		Anoxybacillus	96.39	4.59	1	0	0	0	d__Bacteria	p__Bacillota	c__Bacilli	o__Bacillales	f__Anoxybacillaceae	g__Anoxybacillus_A	s__Anoxybacillus_A rupiensis
GCF_029077325.1	ASM2907732v1	Anoxybacteroides rupiense	311460	OK		DSM 17127					GCF_029077325.1-RS_2024_12_29	3728753		91	Contig	44994	JAQOTG01	137145	137145	91	42.5							Illumina HiSeq	Karadeniz Technical University	PRJNA927138	SAMN32903171	3699	3494	120	assembly from type material	Anoxybacillus	96.86	6.04	1	0	0	0	d__Bacteria	p__Bacillota	c__Bacilli	o__Bacillales	f__Anoxybacillaceae	g__Anoxybacillus_A	s__Anoxybacillus_A rupiensis
GCF_022457035.1	ASM2245703v1	Anoxybacteroides rupiense	311460	OK		TPH1					GCF_022457035.1-RS_2024_12_29	3709752		30	Scaffold	44623	JAHSSG01	316284	436469	22	42.5							Illumina MiSeq	Banaras Hindu University	PRJNA738657	SAMN19736429	3643	3496	108		Anoxybacillus	96.43	5.67	1	0	0	0	d__Bacteria	p__Bacillota	c__Bacilli	o__Bacillales	f__Anoxybacillaceae	g__Anoxybacillus_A	s__Anoxybacillus_A rupiensis
GCF_042607005.1	ASM4260700v1	Anoxybacteroides rupiense	311460	OK		UE27					GCF_042607005.1-RS_2024_12_29	3771980		76	Contig	45568	JBHLFH01	214769	214769	76	42.5							Illumina MiSeq	The Aga Khan University Hospital	PRJNA1163702	SAMN43866879	3808	3595	117		Anoxybacillus	96.44	4.7	1	0	0	0	d__Bacteria	p__Bacillota	c__Bacilli	o__Bacillales	f__Anoxybacillaceae	g__Anoxybacillus_A	s__Anoxybacillus_A rupiensis
GCF_036226105.1	ASM3622610v1	Anoxybacteroides rupiense	311460	OK		NRS-38					GCF_036226105.1-RS_2024_12_29	3750497		105	Scaffold	45318	JARTLI01	135548	135548	91	42.5							Illumina NovaSeq	USDA-ARS-NCAUR	PRJNA802201	SAMN33940967	3830	3604	116		Anoxybacillus	95.86	5.52	1	0	0	0	d__Bacteria	p__Bacillota	c__Bacilli	o__Bacillales	f__Anoxybacillaceae	g__Anoxybacillus_A	s__Anoxybacillus_A rupiensis
GCF_018274665.1	ASM1827466v1	Anoxybacteroides rupiense	311460	OK		NL1.2					GCF_018274665.1-RS_2024_12_29	3618839		107	Contig	44320	JAGUQN01	116249	116249	107	42.5							Illumina NovaSeq	University of the Philippines Los Banos	PRJNA723422	SAMN18896297	3557	3378	118		Anoxybacillus	96.39	5.39	1	0	0	0	d__Bacteria	p__Bacillota	c__Bacilli	o__Bacillales	f__Anoxybacillaceae	g__Anoxybacillus_A	s__Anoxybacillus_A rupiensis
GCF_001560855.1	ASM156085v1	Anoxybacillus sp. P3H1B	1769293	Failed		P3H1B					GCF_001560855.1-RS_2024_08_14	3541091		34	Contig	42411	LPUG01	239524	239524	34	42.5							Illumina MiSeq	Griffith University	PRJNA305084	SAMN04324283	3546	3356	78		Anoxybacillus	96.42	6.12	1	0	0	0	d__Bacteria	p__Bacillota	c__Bacilli	o__Bacillales	f__Anoxybacillaceae	g__Anoxybacillus_A	s__Anoxybacillus_A rupiensis
GCF_002075365.1	ASM207536v1	Anoxybacillus sp. UARK-01	1895648	Failed		UARK-01					GCF_002075365.1-RS_2024_08_14	3669492		73	Contig	42824	NASY01	120618	120618	73	42.5							Illumina MiSeq	University of Arkansas	PRJNA379989	SAMN06624670	3662	3442	95		Anoxybacillus	95.81	4.12	1	0	0	0	d__Bacteria	p__Bacillota	c__Bacilli	o__Bacillales	f__Anoxybacillaceae	g__Anoxybacillus_A	s__Anoxybacillus_A rupiensis
GCF_000948315.1	BFA_5_A	Anoxybacteroides rupiense	311460	OK		ATCC BAA-2555					NCBI Prokaryotic Genome Annotation Pipeline (PGAP)	6975976		333	Contig	42068	JYCG01	54491	54491	333								Illumina	Los Alamos National Laboratory	PRJNA260743	SAMN03025781	7184	6629	466					1	0	0	0	d__Bacteria	p__Bacillota	c__Bacilli	o__Bacillales	f__Anoxybacillaceae	g__Anoxybacillus_A	s__Anoxybacillus_A rupiensis
GCF_023512315.1	ASM2351231v1	Anoxybacillus sp.	1872573	Inconclusive					HOT.CON.20		GCF_023512315.1-RS_2024_07_16	3281776		349	Contig	44700	JAILZV01	17972	17972	349	44							Illumina NextSeq	University of British Columbia	PRJNA743362	SAMN20023719	3596	3392	145		Anoxybacillus	95.6	7.65	1	0	0	0	d__Bacteria	p__Bacillota	c__Bacilli	o__Bacillales	f__Anoxybacillaceae	g__Anoxybacillus_A	s__Anoxybacillus_A sp023512315
GCF_026847645.1	ASM2684764v1	Anoxybacillus sp. J5B_2022	3003246	Inconclusive		J5B_2022					NCBI Prokaryotic Genome Annotation Pipeline (PGAP)	3184725		179	Contig	44907	JAPSMC01	40759	40759	179	44							Illumina NovaSeq	Universiti Malaysia Pahang	PRJNA836379	SAMN28159144	3423	3213	133		Anoxybacillus	95.54	4.4	1	0	0	0	d__Bacteria	p__Bacillota	c__Bacilli	o__Bacillales	f__Anoxybacillaceae	g__Anoxybacillus_A	s__Anoxybacillus_A sp026847645
GCF_014201465.1	ASM1420146v1	Anoxybacteroides tepidamans	265948	Inconclusive		DSM 16325					GCF_014201465.1-RS_2024_12_29	3386024		57	Scaffold	44057	JACHEP01	114465	117962	54	42.5							Illumina	DOE Joint Genome Institute	PRJNA632197	SAMN14908515	3498	3299	113	assembly from type material	Anoxybacillus	94.56	7.32	1	0	0	0	d__Bacteria	p__Bacillota	c__Bacilli	o__Bacillales	f__Anoxybacillaceae	g__Anoxybacillus_A	s__Anoxybacillus_A tepidamans
GCF_000620165.1	ASM62016v1	Anoxybacillus tepidamans PS2	1382358	Inconclusive		PS2					GCF_000620165.1-RS_2024_12_29	3363999		46	Scaffold	41737	JHVN01	145539	150487	45	43							Illumina HiSeq 2000; PacBio RS	DOE Joint Genome Institute	PRJNA214279	SAMN02952993	3524	3371	62		Anoxybacillus	99.47		1	0	0	0	d__Bacteria	p__Bacillota	c__Bacilli	o__Bacillales	f__Anoxybacillaceae	g__Anoxybacillus_A	s__Anoxybacillus_A tepidamans_A
GCF_014646615.1	ASM1464661v1	Anoxybacteroides voinovskiense	230470	OK		JCM 12111					GCF_014646615.1-RS_2024_12_29	3243940		84	Contig	44086	BMNP01	106824	106824	84	44							Illumina HiSeq X Ten	WFCC-MIRCEN World Data Centre for Microorganisms (WDCM)	PRJDB10510	SAMD00245227	3524	3342	79	assembly from type material	Anoxybacillus	97.14	2.79	1	0	0	0	d__Bacteria	p__Bacillota	c__Bacilli	o__Bacillales	f__Anoxybacillaceae	g__Anoxybacillus_A	s__Anoxybacillus_A voinovskiensis
GCF_014196205.1	ASM1419620v1	Anoxybacteroides voinovskiense	230470	OK		DSM 17075					GCF_014196205.1-RS_2024_12_29	3230814		62	Scaffold	44057	JACIDE01	106737	124605	58	44							Illumina	DOE Joint Genome Institute	PRJNA583261	SAMN13172228	3507	3336	71	assembly from type material	Anoxybacillus	97.28	2.79	1	0	0	0	d__Bacteria	p__Bacillota	c__Bacilli	o__Bacillales	f__Anoxybacillaceae	g__Anoxybacillus_A	s__Anoxybacillus_A voinovskiensis
GCF_013760845.1	ASM1376084v1	[Anoxybacillus] calidus	575178	OK		DSM 25220					GCF_013760845.1-RS_2024_12_29	3405528		28	Scaffold	44039	JACDUU01	287831	418455	22	39							Illumina	DOE Joint Genome Institute	PRJNA632248	SAMN14908436	3538	3349	100	assembly from type material	Anoxybacillus	92.53	7.51	1	0	0	0	d__Bacteria	p__Bacillota	c__Bacilli	o__Bacillales	f__Anoxybacillaceae	g__Anoxybacillus_B	s__Anoxybacillus_B calidus
GCF_003259935.1	ASM325993v1	Paranoxybacillus vitaminiphilus	581036	OK		CGMCC 1.8979					GCF_003259935.1-RS_2024_12_29	3556270		60	Scaffold	43272	QLMH01	160512	192539	58	40							Illumina HiSeq	DOE Joint Genome Institute	PRJNA370109	SAMN06296536	3632	3409	125	assembly from type material	Anoxybacillus	93.52	8.69	1	0	0	0	d__Bacteria	p__Bacillota	c__Bacilli	o__Bacillales	f__Anoxybacillaceae	g__Anoxybacillus_B	s__Anoxybacillus_B vitaminiphilus
GCF_015326725.1	ASM1532672v1	Thermaerobacillus caldiproteolyticus	247480	OK		U458					GCF_015326725.1-RS_2024_12_29	3789050	2	2	Complete Genome	44145		3737956	3737956	2	41							PacBio RSII	NEB	PRJNA622823	SAMN16644385	3939	3690	118		Anoxybacillus	94.21	6.91	1	0	0	0	d__Bacteria	p__Bacillota	c__Bacilli	o__Bacillales	f__Anoxybacillaceae	g__Anoxybacillus_C	s__Anoxybacillus_C caldiproteolyticus
GCF_013761245.1	ASM1376124v1	Thermaerobacillus caldiproteolyticus	247480	Inconclusive		DSM 15730					GCF_013761245.1-RS_2024_12_29	3632908		30	Contig	44039	JACDUT01	280168	280168	30	40.5							Illumina	DOE Joint Genome Institute	PRJNA632294	SAMN14908520	3743	3527	123	assembly from type material	Anoxybacillus	93.69	6.91	1	0	0	0	d__Bacteria	p__Bacillota	c__Bacilli	o__Bacillales	f__Anoxybacillaceae	g__Anoxybacillus_C	s__Anoxybacillus_C caldiproteolyticus
GCF_016464715.1	ASM1646471v1	Thermaerobacillus caldiproteolyticus	247480	OK		1A02591					GCF_016464715.1-RS_2024_12_29	3894117		95	Scaffold	44199	JAEILW01	153230	153230	92	41							Illumina	Shandong University	PRJNA685642	SAMN17088921	4036	3799	158		Anoxybacillus	95.23	6.72	1	0	0	0	d__Bacteria	p__Bacillota	c__Bacilli	o__Bacillales	f__Anoxybacillaceae	g__Anoxybacillus_C	s__Anoxybacillus_C caldiproteolyticus
GCF_000750005.2	ASM75000v2	Geobacillus icigianus	1430331	OK		G1w1					GCF_000750005.2-RS_2024_12_09	3649981		13	Contig	45303	JPYA02	951425	951425	13	51.5							Illumina NextSeq550; MiniON	THE INSTITUTE OF CYTOLOGY AND GENETICS	PRJNA246135	SAMN02850065	3703	3393	197	assembly from type material	Geobacillus	99.23	1.03	1	0	0	0	d__Bacteria	p__Bacillota	c__Bacilli	o__Bacillales	f__Anoxybacillaceae	g__Geobacillus	s__Geobacillus icigianus
GCF_011405175.1	ASM1140517v1	Geobacillus subterraneus	129338	Failed		E55-1					GCF_011405175.1-RS_2025_06_10	3924221	3	3	Complete Genome	43867		3754053	3754053	3	51							MiSeq; GridION	National Institute of Advanced Industrial Science and Technology	PRJDB9279	SAMD00204259	3973	3616	237		Geobacillus	99.45	1.24	1	0	0	0	d__Bacteria	p__Bacillota	c__Bacilli	o__Bacillales	f__Anoxybacillaceae	g__Geobacillus	s__Geobacillus icigianus
GCF_038592995.1	PS01834	Geobacillus sp. FSL W8-0032	2921730	OK		FSL W8-0032					GCF_038592995.1-RS_2024_04_28	3669960	1	1	Complete Genome	45411		3669960	3669960	1	51.5							Illumina; Oxford Nanopore	Department of Food Science, Penn State	PRJNA768416	SAMN26232533	3646	3333	196		Geobacillus	99.32	1.1	1	0	0	0	d__Bacteria	p__Bacillota	c__Bacilli	o__Bacillales	f__Anoxybacillaceae	g__Geobacillus	s__Geobacillus icigianus
GCF_037966255.1	PS01833	Geobacillus sp. FSL W8-0026	2954597	OK					FSL W8-0026		GCF_037966255.1-RS_2024_04_05	3631029	1	1	Complete Genome	45388		3631029	3631029	1	52							Illumina; Oxford Nanopore	Department of Food Science, Penn State	PRJNA768416	SAMN29228749	3627	3315	193		Geobacillus	99.32	1.24	1	0	0	0	d__Bacteria	p__Bacillota	c__Bacilli	o__Bacillales	f__Anoxybacillaceae	g__Geobacillus	s__Geobacillus icigianus
GCF_007829715.1	ASM782971v1	Geobacillus sp. C56-T2	600773	OK		C56-T2					GCF_007829715.1-RS_2024_08_15	3545944		3	Contig	43679	VJWB01	3449452	3449452	3	52.5							Illumina GAIIx	DOE Joint Genome Institute	PRJNA41699	SAMN00017395	3530	3262	149		Geobacillus	98.79	0.22	1	0	0	0	d__Bacteria	p__Bacillota	c__Bacilli	o__Bacillales	f__Anoxybacillaceae	g__Geobacillus	s__Geobacillus icigianus
GCF_001587475.1	B4113	Geobacillus sp. B4113_201601	1586290	OK		B4113_201601					GCF_001587475.1-RS_2024_08_13	3651130		229	Scaffold	42440	LQYX01	57375	80237	122	51.5							Illumina HiSeq	University of Groningen	PRJNA270597	SAMN04390296	3836	3448	274		Geobacillus	99.2	1.29	1	0	0	0	d__Bacteria	p__Bacillota	c__Bacilli	o__Bacillales	f__Anoxybacillaceae	g__Geobacillus	s__Geobacillus icigianus
GCF_000744755.1	ASM74475v1	Geobacillus subterraneus PSS2	1382357	Failed		PSS2					NCBI Prokaryotic Genome Annotation Pipeline (PGAP)	3746741		2	Contig	41879	JQMN01	3709476	3709476	2	51.5							Illumina HiSeq 2000; PacBio RS	DOE Joint Genome Institute	PRJNA214283	SAMN02744825	3718	3399	199		Geobacillus	99.34	1.33	1	0	0	0	d__Bacteria	p__Bacillota	c__Bacilli	o__Bacillales	f__Anoxybacillaceae	g__Geobacillus	s__Geobacillus icigianus
GCF_013096865.1	ASM1309686v1	Geobacillus sp. MMMUD3	2508874	Inconclusive		MMMUD3					NCBI Prokaryotic Genome Annotation Pipeline (PGAP)	4687098		1935	Contig	43966	SDLC01	54575	54575	1935								Illumina HiSeq	Institute for Applied Ecology - University of Canberra	PRJNA516322	SAMN10787384	5934	4673	1102					1	0	0	0	d__Bacteria	p__Bacillota	c__Bacilli	o__Bacillales	f__Anoxybacillaceae	g__Geobacillus	s__Geobacillus icigianus
GCF_042682205.1	ASM4268220v1	Geobacillus jurassicus	235932	OK		CCM 7224					GCF_042682205.1-RS_2025_03_02	3628846		2	Contig	45571	JBHUHE01	3592940	3592940	2	52.5							PacBio	Institution of Microbiology, Chinese Academy of Science(WDCM)	PRJNA595761	SAMN43282562	3681	3366	194	assembly from type material	Geobacillus	95.56	0.66	1	0	0	0	d__Bacteria	p__Bacillota	c__Bacilli	o__Bacillales	f__Anoxybacillaceae	g__Geobacillus	s__Geobacillus jurassicus
GCF_001544315.1	ASM154431v1	Geobacillus jurassicus NBRC 107829	1223502	OK		NBRC 107829					GCF_001544315.1-RS_2024_09_02	3454242		131	Contig	42397	BCQG01	50413	50413	131	52							454 GS-FLX Titanium; Illumina HiSeq 1000	National Institute of Technology and Evaluation	PRJDB428	SAMD00045741	3606	3330	176	assembly from type material	Geobacillus	96.82	0.24	1	0	0	0	d__Bacteria	p__Bacillota	c__Bacilli	o__Bacillales	f__Anoxybacillaceae	g__Geobacillus	s__Geobacillus jurassicus
GCF_042433375.1	ASM4243337v1	Geobacillus jurassicus	235932	OK		CCM 7224					GCF_042433375.1-RS_2024_09_29	3455102		167	Scaffold	45563	JBHLVN01	45314	48898	160	52							Illumina	Institution of Microbiology, Chinese Academy of Science(WDCM)	PRJNA595761	SAMN43281595	3625	3314	197	assembly from type material	Geobacillus	96.8	0.22	1	0	0	0	d__Bacteria	p__Bacillota	c__Bacilli	o__Bacillales	f__Anoxybacillaceae	g__Geobacillus	s__Geobacillus jurassicus
GCF_001908025.1	ASM190802v1	Geobacillus proteiniphilus	860353	OK		1017					GCF_001908025.1-RS_2025_03_28	3574950		186	Contig	42723	MQMG01	52294	52294	186	52							454	Institute of Bioengineering, Research Center of Biotechnology of RAS	PRJNA353982	SAMN06043560	3813	3503	198	assembly from type material	Geobacillus	98.46	0.55	1	0	0	0	d__Bacteria	p__Bacillota	c__Bacilli	o__Bacillales	f__Anoxybacillaceae	g__Geobacillus	s__Geobacillus proteiniphilus
GCF_030908585.1	ASM3090858v1	Geobacillus proteiniphilus	860353	OK		T-6					GCF_030908585.1-RS_2024_08_26	3670946	1	1	Chromosome	45165		3670846	3670946	1	52							454	Technion	PRJNA1005582	SAMN36990484	3748	3356	268		Geobacillus	98.19	0.71	1	0	0	0	d__Bacteria	p__Bacillota	c__Bacilli	o__Bacillales	f__Anoxybacillaceae	g__Geobacillus	s__Geobacillus proteiniphilus
GCF_002042905.1	ASM204290v1	Geobacillus sp. LEMMY01	1954237	OK		LEMMY01					GCF_002042905.1-RS_2024_07_30	3586065		76	Contig	42814	MVKA01	81839	81839	76	52							Illumina MiSeq	Universidade Federal do Rio de Janeiro	PRJNA373874	SAMN06309877	3827	3496	211		Geobacillus	98.9	0.29	1	0	0	0	d__Bacteria	p__Bacillota	c__Bacilli	o__Bacillales	f__Anoxybacillaceae	g__Geobacillus	s__Geobacillus proteiniphilus
GCF_000445995.2	ASM44599v2	Geobacillus genomosp. 3	1921421	OK		JF8					GCF_000445995.2-RS_2025_03_23	3486308	2	2	Complete Genome	41596		3446630	3446630	2	53							454 GS FLX Titanium; Illumina Hiseq 1000; Miseq	Shizuoka University	PRJNA208285	SAMN02603868	3536	3322	91		Geobacillus	99.1	1.35	1	0	0	0	d__Bacteria	p__Bacillota	c__Bacilli	o__Bacillales	f__Anoxybacillaceae	g__Geobacillus	s__Geobacillus sp000445995
GCF_014679505.1	ASM1467950v1	Geobacillus sp. 46C-IIa	1963025	OK		46C-IIa					GCF_014679505.1-RS_2024_08_17	3579240	1	1	Complete Genome	44096		3579240	3579240	1	52							Oxford Nanopore MiniION	Jet Propulsion Laboratory, California Institute of Technology	PRJNA662697	SAMN06347030	3651	3398	130		Geobacillus	98.43	0.85	1	0	0	0	d__Bacteria	p__Bacillota	c__Bacilli	o__Bacillales	f__Anoxybacillaceae	g__Geobacillus	s__Geobacillus sp002077765
GCF_014207415.1	ASM1420741v1	Geobacillus subterraneus	129338	Inconclusive		DSM 23066					GCF_014207415.1-RS_2024_09_25	3597952		67	Scaffold	44057	JACHER01	99534	128867	62	52							Illumina	DOE Joint Genome Institute	PRJNA632297	SAMN14908354	3708	3498	105		Geobacillus	99.12	0.26	1	0	0	0	d__Bacteria	p__Bacillota	c__Bacilli	o__Bacillales	f__Anoxybacillaceae	g__Geobacillus	s__Geobacillus sp002077765
GCF_002077765.1	ASM207776v1	Geobacillus sp. 46C-IIa	1963025	OK		46C-IIa					GCF_002077765.1-RS_2024_08_14	3474909		53	Scaffold	42828	NADR01	178521	191187	51	52							Illumina HiSeq	Jet Propulsion Laboratory, California Institute of Technology	PRJNA354604	SAMN06347030	3576	3368	115		Geobacillus	98.57	0.34	1	0	0	0	d__Bacteria	p__Bacillota	c__Bacilli	o__Bacillales	f__Anoxybacillaceae	g__Geobacillus	s__Geobacillus sp002077765
GCF_036220795.1	ASM3622079v1	Geobacillus stearothermophilus	1422	OK		NRS-2037					GCF_036220795.1-RS_2025_01_26	3247881		253	Scaffold	45317	JARTEQ01	25667	25667	240	52							Illumina NovaSeq	USDA-ARS-NCAUR	PRJNA802201	SAMN33941143	3581	3131	335		Geobacillus	97.62	1.21	1	0	0	0	d__Bacteria	p__Bacillota	c__Bacilli	o__Bacillales	f__Anoxybacillaceae	g__Geobacillus	s__Geobacillus sp002809955
GCF_002809955.1	ASM280995v1	Geobacillus sp. Manikaran-105	2055940	OK		Manikaran-105					GCF_002809955.1-RS_2024_08_14	3191347		141	Scaffold	43073	PIJG01	47529	47529	140	52.5							Illumina HiSeq	Jet Propulsion Laboratory, California Institute of Technology	PRJNA354604	SAMN08056006	3363	3097	175		Geobacillus	99.07	0.33	1	0	0	0	d__Bacteria	p__Bacillota	c__Bacilli	o__Bacillales	f__Anoxybacillaceae	g__Geobacillus	s__Geobacillus sp002809955
GCF_002809985.1	ASM280998v1	Geobacillus sp. WSUCF-018B	2055939	OK		WSUCF-018B					GCF_002809985.1-RS_2024_08_13	3229181		150	Scaffold	43073	PIJF01	44518	44518	145	52.5							Illumina HiSeq	Jet Propulsion Laboratory, California Institute of Technology	PRJNA354604	SAMN08056005	3394	3126	171		Geobacillus	99.07	0.22	1	0	0	0	d__Bacteria	p__Bacillota	c__Bacilli	o__Bacillales	f__Anoxybacillaceae	g__Geobacillus	s__Geobacillus sp002809955
GCF_030376765.1	ASM3037676v1	Geobacillus stearothermophilus	1422	Inconclusive		EF60045					NCBI Prokaryotic Genome Annotation Pipeline (PGAP)	3650785	1	1	Complete Genome	45107		3650785	3650785	1	52							PacBio Sequel	Yonsei University	PRJNA983507	SAMN35768001	3769	3459	187		Geobacillus	98	1.59	1	0	0	0	d__Bacteria	p__Bacillota	c__Bacilli	o__Bacillales	f__Anoxybacillaceae	g__Geobacillus	s__Geobacillus sp002809955
GCF_014961685.1	ASM1496168v1	Geobacillus stearothermophilus	1422	Inconclusive		DG-1					NCBI Prokaryotic Genome Annotation Pipeline (PGAP)	3509423	1	1	Complete Genome	44131		3509423	3509423	1	52.5							PacBio	College of Life Sciences, Nankai University	PRJNA668830	SAMN16424890	3641	3329	192		Geobacillus	98.32	0.22	1	0	0	0	d__Bacteria	p__Bacillota	c__Bacilli	o__Bacillales	f__Anoxybacillaceae	g__Geobacillus	s__Geobacillus sp002809955
GCF_030376745.1	ASM3037674v1	Geobacillus stearothermophilus	1422	OK		SJEF4-2					NCBI Prokaryotic Genome Annotation Pipeline (PGAP)	3545674	4	4	Complete Genome	45107		3471328	3471328	4	52							Oxford Nanopore MinION	Yonsei University	PRJNA983507	SAMN35766928	3652	3310	220		Geobacillus	98.41	0.36	1	0	0	0	d__Bacteria	p__Bacillota	c__Bacilli	o__Bacillales	f__Anoxybacillaceae	g__Geobacillus	s__Geobacillus sp002809955
GCF_030376785.1	ASM3037678v1	Geobacillus stearothermophilus	1422	OK		EF60063					NCBI Prokaryotic Genome Annotation Pipeline (PGAP)	3540283	4	4	Complete Genome	45107		3435864	3435864	4	52							PacBio Sequel	Yonsei University	PRJNA983507	SAMN35768708	3677	3353	202		Geobacillus	97.08	0.33	1	0	0	0	d__Bacteria	p__Bacillota	c__Bacilli	o__Bacillales	f__Anoxybacillaceae	g__Geobacillus	s__Geobacillus sp002809955
GCF_001620045.1	ASM162004v1	Geobacillus stearothermophilus	1422	OK		C1BS50MT1						3301447		190	Contig	42473	LQIE01	55902	55902	190								Illumina MiSeq	Griffith University	PRJNA305084	SAMN04378115								1	0	0	0	d__Bacteria	p__Bacillota	c__Bacilli	o__Bacillales	f__Anoxybacillaceae	g__Geobacillus	s__Geobacillus sp002809955
GCF_001624615.1	ASM162461v1	Geobacillus stearothermophilus	1422	Inconclusive		15						3362996		262	Scaffold	42480	LVHZ01	33279	36122	254								Illumina MiSeq	University of Groningen	PRJNA315614	SAMN04566681								1	0	0	0	d__Bacteria	p__Bacillota	c__Bacilli	o__Bacillales	f__Anoxybacillaceae	g__Geobacillus	s__Geobacillus sp002809955
GCF_030339115.1	ASM3033911v1	Geobacillus stearothermophilus	1422	OK		LuGst23					GCF_030339115.1-RS_2025_06_22	2744723		109	Scaffold	45099	JARULO01	77525	77525	108	52.5							Illumina	Huazhong university of science and technology	PRJNA952846	SAMN34090035	3066	2688	258		Geobacillus	95.05	0.22	1	0	0	0	d__Bacteria	p__Bacillota	c__Bacilli	o__Bacillales	f__Anoxybacillaceae	g__Geobacillus	s__Geobacillus stearothermophilus
GCF_030369615.1	ASM3036961v1	Geobacillus stearothermophilus ATCC 12980	1366047	OK		ATCC 12980					GCF_030369615.1-RS_2025_06_28	2860911	2	2	Complete Genome	45105		2831741	2831741	2	53							PacBio Sequel	Yonsei University	PRJNA983507	SAMN35727328	3099	2726	249	assembly from type material	Geobacillus	94.35	0.22	1	0	0	0	d__Bacteria	p__Bacillota	c__Bacilli	o__Bacillales	f__Anoxybacillaceae	g__Geobacillus	s__Geobacillus stearothermophilus
GCF_038593135.1	PS02046	Geobacillus sp. FSL K6-0789	2954744	OK		FSL K6-0789					GCF_038593135.1-RS_2024_04_29	3149388	1	1	Complete Genome	45411		3149388	3149388	1	52							Illumina; Oxford Nanopore	Department of Food Science, Penn State	PRJNA768416	SAMN29228896	3340	2924	292		Geobacillus	93.69	0.22	1	0	0	0	d__Bacteria	p__Bacillota	c__Bacilli	o__Bacillales	f__Anoxybacillaceae	g__Geobacillus	s__Geobacillus stearothermophilus
GCF_037963775.1	PS01992	Geobacillus sp. FSL W8-0466	2975350	OK					FSL W8-0466		GCF_037963775.1-RS_2024_04_05	3145834	1	1	Complete Genome	45388		3145834	3145834	1	52							Illumina; Oxford Nanopore	Department of Food Science, Penn State	PRJNA768416	SAMN30469941	3308	2885	298		Geobacillus	93.56	0.22	1	0	0	0	d__Bacteria	p__Bacillota	c__Bacilli	o__Bacillales	f__Anoxybacillaceae	g__Geobacillus	s__Geobacillus stearothermophilus
GCF_001277805.1	ASM127780v1	Geobacillus stearothermophilus ATCC 12980	1366047	OK		ATCC 12980					GCF_001277805.1-RS_2025_02_01	2630829		127	Scaffold	42248	JYNW01	35156	44601	106	53							Illumina	Bacillus Genetic Stock Center	PRJNA212538	SAMN03291237	2926	2616	216	assembly from type material	Geobacillus	94.96	0.22	1	0	0	0	d__Bacteria	p__Bacillota	c__Bacilli	o__Bacillales	f__Anoxybacillaceae	g__Geobacillus	s__Geobacillus stearothermophilus
GCF_003667615.1	ASM366761v1	Geobacillus stearothermophilus	1422	OK		FHS-PCGT429					GCF_003667615.1-RS_2025_04_01	2667663		150	Scaffold	43394	RCTH01	68942	68942	149	53							Illumina MiSeq	Korea University	PRJNA496303	SAMN10227541	2977	2581	270		Geobacillus	95.02	0.22	1	0	0	0	d__Bacteria	p__Bacillota	c__Bacilli	o__Bacillales	f__Anoxybacillaceae	g__Geobacillus	s__Geobacillus stearothermophilus
GCF_036220165.1	ASM3622016v1	Geobacillus stearothermophilus	1422	OK		NRS-1423					GCF_036220165.1-RS_2025_01_26	2725996		123	Scaffold	45317	JARMSZ01	56788	57558	116	52.5							Illumina NovaSeq	USDA-ARS-NCAUR	PRJNA802201	SAMN33769935	3035	2681	253		Geobacillus	95.05	0.22	1	0	0	0	d__Bacteria	p__Bacillota	c__Bacilli	o__Bacillales	f__Anoxybacillaceae	g__Geobacillus	s__Geobacillus stearothermophilus
GCF_050479205.1	ASM5047920v1	Geobacillus stearothermophilus	1422	OK		NRS-189					GCF_050479205.1-RS_2025_05_21	2794083		125	Contig	45797	JBCNCO01	56629	56629	125	52.5							Illumina NovaSeq	USDA-ARS-NCAUR	PRJNA802201	SAMN41009702	3134	2787	249		Geobacillus	94.58	0.22	1	0	0	0	d__Bacteria	p__Bacillota	c__Bacilli	o__Bacillales	f__Anoxybacillaceae	g__Geobacillus	s__Geobacillus stearothermophilus
GCF_050475905.1	ASM5047590v1	Geobacillus stearothermophilus	1422	OK		NRS-68					GCF_050475905.1-RS_2025_05_21	2676875		108	Contig	45797	JBCMXH01	56443	56443	108	53							Illumina NovaSeq	USDA-ARS-NCAUR	PRJNA802201	SAMN41009831	3004	2674	229		Geobacillus	95.46	0.22	1	0	0	0	d__Bacteria	p__Bacillota	c__Bacilli	o__Bacillales	f__Anoxybacillaceae	g__Geobacillus	s__Geobacillus stearothermophilus
GCF_050479145.1	ASM5047914v1	Geobacillus stearothermophilus	1422	OK		NRS-197					GCF_050479145.1-RS_2025_05_21	2742187		118	Contig	45797	JBCNCL01	56227	56227	118	52.5							Illumina NovaSeq	USDA-ARS-NCAUR	PRJNA802201	SAMN41009706	3033	2688	248		Geobacillus	94.97	0.22	1	0	0	0	d__Bacteria	p__Bacillota	c__Bacilli	o__Bacillales	f__Anoxybacillaceae	g__Geobacillus	s__Geobacillus stearothermophilus
GCF_050468965.1	ASM5046896v1	Geobacillus stearothermophilus	1422	OK		NRS-91					GCF_050468965.1-RS_2025_05_21	2776276		152	Contig	45797	JBCNRO01	56138	56138	152	52.5							Illumina NovaSeq	USDA-ARS-NCAUR	PRJNA802201	SAMN41009939	3105	2741	263		Geobacillus	95.05	0.69	1	0	0	0	d__Bacteria	p__Bacillota	c__Bacilli	o__Bacillales	f__Anoxybacillaceae	g__Geobacillus	s__Geobacillus stearothermophilus
GCF_050479165.1	ASM5047916v1	Geobacillus stearothermophilus	1422	OK		NRS-196					GCF_050479165.1-RS_2025_05_21	2741639		112	Contig	45797	JBCNCM01	55740	55740	112	52.5							Illumina NovaSeq	USDA-ARS-NCAUR	PRJNA802201	SAMN41009705	3032	2687	248		Geobacillus	95	0.22	1	0	0	0	d__Bacteria	p__Bacillota	c__Bacilli	o__Bacillales	f__Anoxybacillaceae	g__Geobacillus	s__Geobacillus stearothermophilus
GCF_050475365.1	ASM5047536v1	Geobacillus stearothermophilus	1422	OK		NRS-73					GCF_050475365.1-RS_2025_05_21	2728173		139	Contig	45797	JBCMWI01	55643	55643	139	52.5							Illumina NovaSeq	USDA-ARS-NCAUR	PRJNA802201	SAMN41009856	3038	2679	259		Geobacillus	95.05	0.22	1	0	0	0	d__Bacteria	p__Bacillota	c__Bacilli	o__Bacillales	f__Anoxybacillaceae	g__Geobacillus	s__Geobacillus stearothermophilus
GCF_050475265.1	ASM5047526v1	Geobacillus stearothermophilus	1422	OK		NRS-74					GCF_050475265.1-RS_2025_05_21	2724059		140	Contig	45797	JBCMWD01	53190	53190	140	53							Illumina NovaSeq	USDA-ARS-NCAUR	PRJNA802201	SAMN41009861	2977	2650	233		Geobacillus	97.54	0.25	1	0	0	0	d__Bacteria	p__Bacillota	c__Bacilli	o__Bacillales	f__Anoxybacillaceae	g__Geobacillus	s__Geobacillus stearothermophilus
GCF_050474625.1	ASM5047462v1	Geobacillus stearothermophilus	1422	OK		NRS-82					GCF_050474625.1-RS_2025_05_21	2790999		142	Contig	45797	JBCMUY01	50589	50589	142	52.5							Illumina NovaSeq	USDA-ARS-NCAUR	PRJNA802201	SAMN41009893	3135	2788	252		Geobacillus	95.9	0.44	1	0	0	0	d__Bacteria	p__Bacillota	c__Bacilli	o__Bacillales	f__Anoxybacillaceae	g__Geobacillus	s__Geobacillus stearothermophilus
GCF_965139155.1	CIP52.81	Geobacillus stearothermophilus	1422	OK		CIP52.81			CIP52.81		GCF_965139155.1-RS_2025_02_14	2782572		140	Scaffold	45701	CBCSGJ01	50422	50422	137	52.5							Illumina NextSeq 500	Collection de l'Institut Pasteur	PRJEB85433	SAMEA117660688	3173	2723	335		Geobacillus	95	0.69	1	0	0	0	d__Bacteria	p__Bacillota	c__Bacilli	o__Bacillales	f__Anoxybacillaceae	g__Geobacillus	s__Geobacillus stearothermophilus
GCF_050479225.1	ASM5047922v1	Geobacillus stearothermophilus	1422	OK		NRS-188					GCF_050479225.1-RS_2025_05_21	2738525		121	Contig	45797	JBCNCP01	49155	49155	121	52.5							Illumina NovaSeq	USDA-ARS-NCAUR	PRJNA802201	SAMN41009701	3051	2710	242		Geobacillus	94.58	0.22	1	0	0	0	d__Bacteria	p__Bacillota	c__Bacilli	o__Bacillales	f__Anoxybacillaceae	g__Geobacillus	s__Geobacillus stearothermophilus
GCF_050480725.1	ASM5048072v1	Geobacillus stearothermophilus	1422	OK		NRS-1507					GCF_050480725.1-RS_2025_05_21	2705958		136	Contig	45797	JBCNEU01	46721	46721	136	53							Illumina NovaSeq	USDA-ARS-NCAUR	PRJNA802201	SAMN41009637	3006	2665	243		Geobacillus	95.02	0.22	1	0	0	0	d__Bacteria	p__Bacillota	c__Bacilli	o__Bacillales	f__Anoxybacillaceae	g__Geobacillus	s__Geobacillus stearothermophilus
GCF_050470145.1	ASM5047014v1	Geobacillus stearothermophilus	1422	OK		NRS-85					GCF_050470145.1-RS_2025_05_21	2774478		161	Contig	45797	JBCNSU01	45504	45504	161	52.5							Illumina NovaSeq	USDA-ARS-NCAUR	PRJNA802201	SAMN41009907	3093	2745	246		Geobacillus	95.05	0.69	1	0	0	0	d__Bacteria	p__Bacillota	c__Bacilli	o__Bacillales	f__Anoxybacillaceae	g__Geobacillus	s__Geobacillus stearothermophilus
GCF_050476125.1	ASM5047612v1	Geobacillus stearothermophilus	1422	OK		NRS-65					GCF_050476125.1-RS_2025_05_21	2703510		147	Contig	45797	JBCMXS01	44518	44518	147	53							Illumina NovaSeq	USDA-ARS-NCAUR	PRJNA802201	SAMN41009820	3004	2659	245		Geobacillus	95.01	0.22	1	0	0	0	d__Bacteria	p__Bacillota	c__Bacilli	o__Bacillales	f__Anoxybacillaceae	g__Geobacillus	s__Geobacillus stearothermophilus
GCF_036221105.1	ASM3622110v1	Geobacillus stearothermophilus	1422	OK		NRS-2004					GCF_036221105.1-RS_2025_01_26	2785984		161	Scaffold	45317	JARTFF01	44370	44370	148	52.5							Illumina NovaSeq	USDA-ARS-NCAUR	PRJNA802201	SAMN33941128	3163	2767	291		Geobacillus	94.23	0.26	1	0	0	0	d__Bacteria	p__Bacillota	c__Bacilli	o__Bacillales	f__Anoxybacillaceae	g__Geobacillus	s__Geobacillus stearothermophilus
GCF_050474805.1	ASM5047480v1	Geobacillus stearothermophilus	1422	OK		NRS-80					GCF_050474805.1-RS_2025_05_21	2744729		144	Contig	45797	JBCMVH01	44113	44113	144	52.5							Illumina NovaSeq	USDA-ARS-NCAUR	PRJNA802201	SAMN41009884	3026	2713	214		Geobacillus	95.71	0.22	1	0	0	0	d__Bacteria	p__Bacillota	c__Bacilli	o__Bacillales	f__Anoxybacillaceae	g__Geobacillus	s__Geobacillus stearothermophilus
GCF_036220965.1	ASM3622096v1	Geobacillus stearothermophilus	1422	OK		NRS-2026					GCF_036220965.1-RS_2025_01_26	2738180		134	Scaffold	45317	JARTEZ01	42900	45033	125	53							Illumina NovaSeq	USDA-ARS-NCAUR	PRJNA802201	SAMN33941134	3057	2661	280		Geobacillus	94.61	0.44	1	0	0	0	d__Bacteria	p__Bacillota	c__Bacilli	o__Bacillales	f__Anoxybacillaceae	g__Geobacillus	s__Geobacillus stearothermophilus
GCF_036220205.1	ASM3622020v1	Geobacillus stearothermophilus	1422	OK		NRS-1390					GCF_036220205.1-RS_2025_01_26	2699607		153	Scaffold	45317	JARMTB01	42218	44926	151	53							Illumina NovaSeq	USDA-ARS-NCAUR	PRJNA802201	SAMN33769933	2982	2630	258		Geobacillus	94.61	0.22	1	0	0	0	d__Bacteria	p__Bacillota	c__Bacilli	o__Bacillales	f__Anoxybacillaceae	g__Geobacillus	s__Geobacillus stearothermophilus
GCF_050480765.1	ASM5048076v1	Geobacillus stearothermophilus	1422	OK		NRS-150					GCF_050480765.1-RS_2025_05_21	2768911		166	Contig	45797	JBCNEW01	42039	42039	166	52.5							Illumina NovaSeq	USDA-ARS-NCAUR	PRJNA802201	SAMN41009635	3086	2735	249		Geobacillus	95.02	0.71	1	0	0	0	d__Bacteria	p__Bacillota	c__Bacilli	o__Bacillales	f__Anoxybacillaceae	g__Geobacillus	s__Geobacillus stearothermophilus
GCF_050478885.1	ASM5047888v1	Geobacillus stearothermophilus	1422	OK		NRS-2027					GCF_050478885.1-RS_2025_05_21	2769050		155	Contig	45797	JBCNBY01	40999	40999	155	52.5							Illumina NovaSeq	USDA-ARS-NCAUR	PRJNA802201	SAMN41009719	3096	2755	241		Geobacillus	94.97	0.22	1	0	0	0	d__Bacteria	p__Bacillota	c__Bacilli	o__Bacillales	f__Anoxybacillaceae	g__Geobacillus	s__Geobacillus stearothermophilus
GCF_036221005.1	ASM3622100v1	Geobacillus stearothermophilus	1422	OK		NRS-2024					GCF_036221005.1-RS_2025_01_26	2823133		165	Scaffold	45317	JARTFA01	39219	40342	149	52.5							Illumina NovaSeq	USDA-ARS-NCAUR	PRJNA802201	SAMN33941133	3196	2794	291		Geobacillus	95.02	0.91	1	0	0	0	d__Bacteria	p__Bacillota	c__Bacilli	o__Bacillales	f__Anoxybacillaceae	g__Geobacillus	s__Geobacillus stearothermophilus
GCF_050483225.1	ASM5048322v1	Geobacillus stearothermophilus	1422	OK		NRS-117					GCF_050483225.1-RS_2025_05_21	2793806		160	Contig	45797	JBCMXZ01	38905	38905	160	52.5							Illumina NovaSeq	USDA-ARS-NCAUR	PRJNA802201	SAMN41009515	3100	2754	245		Geobacillus	95.9	0.22	1	0	0	0	d__Bacteria	p__Bacillota	c__Bacilli	o__Bacillales	f__Anoxybacillaceae	g__Geobacillus	s__Geobacillus stearothermophilus
GCF_050479865.1	ASM5047986v1	Geobacillus stearothermophilus	1422	OK		NRS-1617					GCF_050479865.1-RS_2025_05_21	2833692		180	Contig	45797	JBCNDY01	38227	38227	180	52.5							Illumina NovaSeq	USDA-ARS-NCAUR	PRJNA802201	SAMN41009661	3114	2785	228		Geobacillus	94.64	0.34	1	0	0	0	d__Bacteria	p__Bacillota	c__Bacilli	o__Bacillales	f__Anoxybacillaceae	g__Geobacillus	s__Geobacillus stearothermophilus
GCF_036219665.1	ASM3621966v1	Geobacillus stearothermophilus	1422	OK		NRS-1635					GCF_036219665.1-RS_2025_01_26	2742853		190	Scaffold	45317	JARMRZ01	37025	37191	179	52.5							Illumina NovaSeq	USDA-ARS-NCAUR	PRJNA802201	SAMN33769963	3058	2681	273		Geobacillus	95.45	0.51	1	0	0	0	d__Bacteria	p__Bacillota	c__Bacilli	o__Bacillales	f__Anoxybacillaceae	g__Geobacillus	s__Geobacillus stearothermophilus
GCF_003667665.1	ASM366766v1	Geobacillus stearothermophilus	1422	OK		FHS-PPGT130					GCF_003667665.1-RS_2024_09_20	2871168		328	Scaffold	43394	RCTJ01	36149	36149	327	52							Illumina MiSeq	Korea University	PRJNA496305	SAMN10227544	3245	2761	362		Geobacillus	92.15	0.22	1	0	0	0	d__Bacteria	p__Bacillota	c__Bacilli	o__Bacillales	f__Anoxybacillaceae	g__Geobacillus	s__Geobacillus stearothermophilus
GCF_003667675.1	ASM366767v1	Geobacillus stearothermophilus	1422	OK		FHS-PCGT134					GCF_003667675.1-RS_2025_01_16	2879781		298	Scaffold	43394	RCTK01	34944	34944	297	52							Illumina MiSeq	Korea University	PRJNA496306	SAMN10227543	3244	2769	353		Geobacillus	93.69	0.22	1	0	0	0	d__Bacteria	p__Bacillota	c__Bacilli	o__Bacillales	f__Anoxybacillaceae	g__Geobacillus	s__Geobacillus stearothermophilus
GCF_050474945.1	ASM5047494v1	Geobacillus stearothermophilus	1422	OK		NRS-78					GCF_050474945.1-RS_2025_05_21	2770924		200	Contig	45797	JBCMVO01	34563	34563	200	52.5							Illumina NovaSeq	USDA-ARS-NCAUR	PRJNA802201	SAMN41009877	3018	2731	190		Geobacillus	95.46	0.22	1	0	0	0	d__Bacteria	p__Bacillota	c__Bacilli	o__Bacillales	f__Anoxybacillaceae	g__Geobacillus	s__Geobacillus stearothermophilus
GCF_003667605.1	ASM366760v1	Geobacillus stearothermophilus	1422	OK		FHS-PHGT51					GCF_003667605.1-RS_2024_09_20	2894956		330	Contig	43394	RCTG01	34230	34230	330	52.5							Illumina MiSeq	Korea University	PRJNA496302	SAMN10227540	3307	2812	373		Geobacillus	93.3	0.22	1	0	0	0	d__Bacteria	p__Bacillota	c__Bacilli	o__Bacillales	f__Anoxybacillaceae	g__Geobacillus	s__Geobacillus stearothermophilus
GCF_050475965.1	ASM5047596v1	Geobacillus stearothermophilus	1422	OK		NRS-67					GCF_050475965.1-RS_2025_05_21	2771048		191	Contig	45797	JBCMXK01	34064	34064	191	52.5							Illumina NovaSeq	USDA-ARS-NCAUR	PRJNA802201	SAMN41009828	3013	2726	193		Geobacillus	95.46	0.22	1	0	0	0	d__Bacteria	p__Bacillota	c__Bacilli	o__Bacillales	f__Anoxybacillaceae	g__Geobacillus	s__Geobacillus stearothermophilus
GCF_003667625.1	ASM366762v1	Geobacillus stearothermophilus	1422	OK		FHS-PPGT111					GCF_003667625.1-RS_2024_09_20	2886901		328	Scaffold	43394	RCTI01	33321	33321	327	52							Illumina MiSeq	Korea University	PRJNA496304	SAMN10227542	3268	2786	359		Geobacillus	93.47	0.22	1	0	0	0	d__Bacteria	p__Bacillota	c__Bacilli	o__Bacillales	f__Anoxybacillaceae	g__Geobacillus	s__Geobacillus stearothermophilus
GCF_001587395.1	B4114	Geobacillus stearothermophilus	1422	OK		B4114					GCF_001587395.1-RS_2025_01_25	2766683		207	Scaffold	42440	LQYY01	28907	43497	161	53							Illumina HiSeq	University of Groningen	PRJNA270597	SAMN03267294	3019	2680	236		Geobacillus	94.76	0.67	1	0	0	0	d__Bacteria	p__Bacillota	c__Bacilli	o__Bacillales	f__Anoxybacillaceae	g__Geobacillus	s__Geobacillus stearothermophilus
GCF_036220045.1	ASM3622004v1	Geobacillus stearothermophilus	1422	OK		NRS-1484					GCF_036220045.1-RS_2025_01_26	2789835		212	Scaffold	45317	JARMST01	28855	28855	205	52.5							Illumina NovaSeq	USDA-ARS-NCAUR	PRJNA802201	SAMN33769943	3117	2735	281		Geobacillus	95.34	0.22	1	0	0	0	d__Bacteria	p__Bacillota	c__Bacilli	o__Bacillales	f__Anoxybacillaceae	g__Geobacillus	s__Geobacillus stearothermophilus
GCF_036226225.1	ASM3622622v1	Geobacillus stearothermophilus	1422	OK		NRS-31					GCF_036226225.1-RS_2025_01_26	2762895		207	Scaffold	45318	JARTLL01	28754	29363	199	52.5							Illumina NovaSeq	USDA-ARS-NCAUR	PRJNA802201	SAMN33940964	3163	2752	303		Geobacillus	94.8	0.27	1	0	0	0	d__Bacteria	p__Bacillota	c__Bacilli	o__Bacillales	f__Anoxybacillaceae	g__Geobacillus	s__Geobacillus stearothermophilus
GCF_036220105.1	ASM3622010v1	Geobacillus stearothermophilus	1422	OK		NRS-1481					GCF_036220105.1-RS_2025_01_26	2785823		219	Scaffold	45317	JARMSW01	28705	29192	205	52.5							Illumina NovaSeq	USDA-ARS-NCAUR	PRJNA802201	SAMN33769940	3118	2727	282		Geobacillus	94.75	0.22	1	0	0	0	d__Bacteria	p__Bacillota	c__Bacilli	o__Bacillales	f__Anoxybacillaceae	g__Geobacillus	s__Geobacillus stearothermophilus
GCF_036220085.1	ASM3622008v1	Geobacillus stearothermophilus	1422	OK		NRS-1482					GCF_036220085.1-RS_2025_01_26	2787503		221	Scaffold	45317	JARMSV01	28653	28685	209	52.5							Illumina NovaSeq	USDA-ARS-NCAUR	PRJNA802201	SAMN33769941	3115	2725	284		Geobacillus	94.97	0.22	1	0	0	0	d__Bacteria	p__Bacillota	c__Bacilli	o__Bacillales	f__Anoxybacillaceae	g__Geobacillus	s__Geobacillus stearothermophilus
GCF_036226005.1	ASM3622600v1	Geobacillus stearothermophilus	1422	OK		NRS-59					GCF_036226005.1-RS_2025_01_26	2752108		243	Scaffold	45318	JARTLC01	28533	28533	210	52.5							Illumina NovaSeq	USDA-ARS-NCAUR	PRJNA802201	SAMN33940973	3177	2760	306		Geobacillus	94.68	0.98	1	0	0	0	d__Bacteria	p__Bacillota	c__Bacilli	o__Bacillales	f__Anoxybacillaceae	g__Geobacillus	s__Geobacillus stearothermophilus
GCF_036220065.1	ASM3622006v1	Geobacillus stearothermophilus	1422	OK		NRS-1483					GCF_036220065.1-RS_2025_01_26	2797937		222	Scaffold	45317	JARMSU01	28208	28208	211	52.5							Illumina NovaSeq	USDA-ARS-NCAUR	PRJNA802201	SAMN33769942	3109	2746	258		Geobacillus	95.41	0.22	1	0	0	0	d__Bacteria	p__Bacillota	c__Bacilli	o__Bacillales	f__Anoxybacillaceae	g__Geobacillus	s__Geobacillus stearothermophilus
GCF_036225585.1	ASM3622558v1	Geobacillus stearothermophilus	1422	OK		NRS-127					GCF_036225585.1-RS_2025_01_26	2732914		194	Scaffold	45318	JARTKG01	27962	27962	182	53							Illumina NovaSeq	USDA-ARS-NCAUR	PRJNA802201	SAMN33940995	3118	2715	302		Geobacillus	95.59	0.22	1	0	0	0	d__Bacteria	p__Bacillota	c__Bacilli	o__Bacillales	f__Anoxybacillaceae	g__Geobacillus	s__Geobacillus stearothermophilus
GCF_050480865.1	ASM5048086v1	Geobacillus stearothermophilus	1422	OK		NRS-1480					GCF_050480865.1-RS_2025_05_21	2765874		235	Contig	45797	JBCNFB01	27715	27715	235	52.5							Illumina NovaSeq	USDA-ARS-NCAUR	PRJNA802201	SAMN41009630	3097	2753	242		Geobacillus	94.93	0.22	1	0	0	0	d__Bacteria	p__Bacillota	c__Bacilli	o__Bacillales	f__Anoxybacillaceae	g__Geobacillus	s__Geobacillus stearothermophilus
GCF_036225965.1	ASM3622596v1	Geobacillus stearothermophilus	1422	OK		NRS-64					GCF_036225965.1-RS_2025_01_26	2816114		205	Scaffold	45318	JARTKZ01	27492	27492	193	52.5							Illumina NovaSeq	USDA-ARS-NCAUR	PRJNA802201	SAMN33940976	3241	2826	309		Geobacillus	94.58	0.45	1	0	0	0	d__Bacteria	p__Bacillota	c__Bacilli	o__Bacillales	f__Anoxybacillaceae	g__Geobacillus	s__Geobacillus stearothermophilus
GCF_036225925.1	ASM3622592v1	Geobacillus stearothermophilus	1422	OK		NRS-69					GCF_036225925.1-RS_2025_01_26	2770548		234	Scaffold	45318	JARTKX01	25988	28495	199	52.5							Illumina NovaSeq	USDA-ARS-NCAUR	PRJNA802201	SAMN33940978	3181	2758	309		Geobacillus	94.9	0.74	1	0	0	0	d__Bacteria	p__Bacillota	c__Bacilli	o__Bacillales	f__Anoxybacillaceae	g__Geobacillus	s__Geobacillus stearothermophilus
GCF_036219925.1	ASM3621992v1	Geobacillus stearothermophilus	1422	OK		NRS-1501					GCF_036219925.1-RS_2025_01_26	2748115		222	Scaffold	45317	JARMSM01	25636	25858	215	52.5							Illumina NovaSeq	USDA-ARS-NCAUR	PRJNA802201	SAMN33769950	3064	2685	272		Geobacillus	94.98	0.22	1	0	0	0	d__Bacteria	p__Bacillota	c__Bacilli	o__Bacillales	f__Anoxybacillaceae	g__Geobacillus	s__Geobacillus stearothermophilus
GCF_001651555.1	ASM165155v1	Geobacillus stearothermophilus	1422	OK		GS27					GCF_001651555.1-RS_2025_02_07	2700937		231	Scaffold	42515	LUCR01	24885	26095	224	52.5							Illumina HiSeq	NIZO food research	PRJNA314192	SAMN04532070	2975	2658	254		Geobacillus	94.08	0.31	1	0	0	0	d__Bacteria	p__Bacillota	c__Bacilli	o__Bacillales	f__Anoxybacillaceae	g__Geobacillus	s__Geobacillus stearothermophilus
GCF_001183885.1	ASM118388v1	Geobacillus stearothermophilus	1422	OK		D1					GCF_001183885.1-RS_2025_04_01	2970963		399	Scaffold	42206	LDNU01	24603	24603	398	52							Illumina MiSeq	New Zealand Genomics Ltd	PRJNA282772	SAMN03651170	3530	2925	454		Geobacillus	95.68	0.22	1	0	0	0	d__Bacteria	p__Bacillota	c__Bacilli	o__Bacillales	f__Anoxybacillaceae	g__Geobacillus	s__Geobacillus stearothermophilus
GCF_050480885.1	ASM5048088v1	Geobacillus stearothermophilus	1422	OK		NRS-1479					GCF_050480885.1-RS_2025_05_21	2767072		245	Contig	45797	JBCNFC01	23847	23847	245	52.5							Illumina NovaSeq	USDA-ARS-NCAUR	PRJNA802201	SAMN41009629	3079	2750	239		Geobacillus	95.44	0.3	1	0	0	0	d__Bacteria	p__Bacillota	c__Bacilli	o__Bacillales	f__Anoxybacillaceae	g__Geobacillus	s__Geobacillus stearothermophilus
GCF_001183915.1	ASM118391v1	Geobacillus stearothermophilus	1422	OK		P3					GCF_001183915.1-RS_2025_01_24	3022651		450	Scaffold	42206	LDNT01	23346	23346	449	52							Illumina MiSeq	New Zealand Genomics Ltd	PRJNA282772	SAMN03651169	3544	2906	482		Geobacillus	94.47	0.22	1	0	0	0	d__Bacteria	p__Bacillota	c__Bacilli	o__Bacillales	f__Anoxybacillaceae	g__Geobacillus	s__Geobacillus stearothermophilus
GCF_036225945.1	ASM3622594v1	Geobacillus stearothermophilus	1422	OK		NRS-66					GCF_036225945.1-RS_2025_01_26	2778296		238	Scaffold	45318	JARTKY01	23292	23773	221	52.5							Illumina NovaSeq	USDA-ARS-NCAUR	PRJNA802201	SAMN33940977	3194	2767	321		Geobacillus	95.41	1.01	1	0	0	0	d__Bacteria	p__Bacillota	c__Bacilli	o__Bacillales	f__Anoxybacillaceae	g__Geobacillus	s__Geobacillus stearothermophilus
GCF_050480785.1	ASM5048078v1	Geobacillus stearothermophilus	1422	OK		NRS-1495					GCF_050480785.1-RS_2025_05_21	2693803		245	Contig	45797	JBCNEX01	23182	23182	245	53							Illumina NovaSeq	USDA-ARS-NCAUR	PRJNA802201	SAMN41009634	2973	2615	258		Geobacillus	94.02	0.44	1	0	0	0	d__Bacteria	p__Bacillota	c__Bacilli	o__Bacillales	f__Anoxybacillaceae	g__Geobacillus	s__Geobacillus stearothermophilus
GCF_036219955.1	ASM3621995v1	Geobacillus stearothermophilus	1422	OK		NRS-1494					GCF_036219955.1-RS_2025_01_26	2708686		250	Scaffold	45317	JARMSO01	23010	23381	231	53							Illumina NovaSeq	USDA-ARS-NCAUR	PRJNA802201	SAMN33769948	3010	2617	293		Geobacillus	94.03	0.22	1	0	0	0	d__Bacteria	p__Bacillota	c__Bacilli	o__Bacillales	f__Anoxybacillaceae	g__Geobacillus	s__Geobacillus stearothermophilus
GCF_050479805.1	ASM5047980v1	Geobacillus stearothermophilus	1422	OK		NRS-1634					GCF_050479805.1-RS_2025_05_21	2700603		235	Contig	45797	JBCNDW01	22512	22512	235	52.5							Illumina NovaSeq	USDA-ARS-NCAUR	PRJNA802201	SAMN41009664	3007	2648	261		Geobacillus	93.7	0.32	1	0	0	0	d__Bacteria	p__Bacillota	c__Bacilli	o__Bacillales	f__Anoxybacillaceae	g__Geobacillus	s__Geobacillus stearothermophilus
GCF_036220005.1	ASM3622000v1	Geobacillus stearothermophilus	1422	OK		NRS-1491					GCF_036220005.1-RS_2025_01_26	2706882		255	Scaffold	45317	JARMSR01	22389	23016	240	53							Illumina NovaSeq	USDA-ARS-NCAUR	PRJNA802201	SAMN33769945	2984	2608	275		Geobacillus	93.79	0.24	1	0	0	0	d__Bacteria	p__Bacillota	c__Bacilli	o__Bacillales	f__Anoxybacillaceae	g__Geobacillus	s__Geobacillus stearothermophilus
GCF_001183895.1	ASM118389v1	Geobacillus stearothermophilus	1422	OK		A1					GCF_001183895.1-RS_2025_01_24	3011931		436	Scaffold	42206	LDNS01	22250	22250	435	52							Illumina MiSeq	New Zealand Genomics Ltd	PRJNA282772	SAMN03651168	3568	2912	500		Geobacillus	93.59	0.77	1	0	0	0	d__Bacteria	p__Bacillota	c__Bacilli	o__Bacillales	f__Anoxybacillaceae	g__Geobacillus	s__Geobacillus stearothermophilus
GCF_036219985.1	ASM3621998v1	Geobacillus stearothermophilus	1422	OK		NRS-1493					GCF_036219985.1-RS_2025_01_26	2702050		247	Scaffold	45317	JARMSP01	22223	22273	238	53							Illumina NovaSeq	USDA-ARS-NCAUR	PRJNA802201	SAMN33769947	2986	2602	286		Geobacillus	93.99	0.22	1	0	0	0	d__Bacteria	p__Bacillota	c__Bacilli	o__Bacillales	f__Anoxybacillaceae	g__Geobacillus	s__Geobacillus stearothermophilus
GCF_036219905.1	ASM3621990v1	Geobacillus stearothermophilus	1422	OK		NRS-1502					GCF_036219905.1-RS_2025_01_26	2716758		251	Scaffold	45317	JARMSL01	21585	21585	228	53							Illumina NovaSeq	USDA-ARS-NCAUR	PRJNA802201	SAMN33769951	3044	2626	309		Geobacillus	94.05	0.22	1	0	0	0	d__Bacteria	p__Bacillota	c__Bacilli	o__Bacillales	f__Anoxybacillaceae	g__Geobacillus	s__Geobacillus stearothermophilus
GCF_036226045.1	ASM3622604v1	Geobacillus stearothermophilus	1422	OK		NRS-60					GCF_036226045.1-RS_2025_01_26	2834134		277	Scaffold	45318	JARTLB01	21157	21157	261	52.5							Illumina NovaSeq	USDA-ARS-NCAUR	PRJNA802201	SAMN33940974	3214	2807	297		Geobacillus	95.06	0.71	1	0	0	0	d__Bacteria	p__Bacillota	c__Bacilli	o__Bacillales	f__Anoxybacillaceae	g__Geobacillus	s__Geobacillus stearothermophilus
GCF_050480805.1	ASM5048080v1	Geobacillus stearothermophilus	1422	OK		NRS-1489					GCF_050480805.1-RS_2025_05_21	2629326		249	Contig	45797	JBCNEY01	20727	20727	249	53							Illumina NovaSeq	USDA-ARS-NCAUR	PRJNA802201	SAMN41009633	2942	2565	277		Geobacillus	94.29		1	0	0	0	d__Bacteria	p__Bacillota	c__Bacilli	o__Bacillales	f__Anoxybacillaceae	g__Geobacillus	s__Geobacillus stearothermophilus
GCF_036219885.1	ASM3621988v1	Geobacillus stearothermophilus	1422	OK		NRS-1503					GCF_036219885.1-RS_2025_01_26	2728178		261	Scaffold	45317	JARMSK01	20645	20645	245	53							Illumina NovaSeq	USDA-ARS-NCAUR	PRJNA802201	SAMN33769952	3058	2647	305		Geobacillus	94.27	0.22	1	0	0	0	d__Bacteria	p__Bacillota	c__Bacilli	o__Bacillales	f__Anoxybacillaceae	g__Geobacillus	s__Geobacillus stearothermophilus
GCF_036219945.1	ASM3621994v1	Geobacillus stearothermophilus	1422	OK		NRS-1492					GCF_036219945.1-RS_2025_01_26	2689446		263	Scaffold	45317	JARMSQ01	19496	19496	255	52.5							Illumina NovaSeq	USDA-ARS-NCAUR	PRJNA802201	SAMN33769946	2989	2604	279		Geobacillus	95.07	0.02	1	0	0	0	d__Bacteria	p__Bacillota	c__Bacilli	o__Bacillales	f__Anoxybacillaceae	g__Geobacillus	s__Geobacillus stearothermophilus
GCF_050481485.1	ASM5048148v1	Geobacillus stearothermophilus	1422	OK		NRS-137					GCF_050481485.1-RS_2025_05_21	2682321		291	Contig	45797	JBCNGF01	18691	18691	291	52.5							Illumina NovaSeq	USDA-ARS-NCAUR	PRJNA802201	SAMN41009600	2956	2598	258		Geobacillus	93.7	0.22	1	0	0	0	d__Bacteria	p__Bacillota	c__Bacilli	o__Bacillales	f__Anoxybacillaceae	g__Geobacillus	s__Geobacillus stearothermophilus
GCF_050480745.1	ASM5048074v1	Geobacillus stearothermophilus	1422	OK		NRS-1500					GCF_050480745.1-RS_2025_05_21	2680485		282	Contig	45797	JBCNEV01	18114	18114	282	52.5							Illumina NovaSeq	USDA-ARS-NCAUR	PRJNA802201	SAMN41009636	2992	2628	265		Geobacillus	95.21		1	0	0	0	d__Bacteria	p__Bacillota	c__Bacilli	o__Bacillales	f__Anoxybacillaceae	g__Geobacillus	s__Geobacillus stearothermophilus
GCF_036220025.1	ASM3622002v1	Geobacillus stearothermophilus	1422	OK		NRS-1486					GCF_036220025.1-RS_2025_01_26	2641153		284	Scaffold	45317	JARMSS01	17729	17729	273	53							Illumina NovaSeq	USDA-ARS-NCAUR	PRJNA802201	SAMN33769944	2959	2571	289		Geobacillus	93.66	0.22	1	0	0	0	d__Bacteria	p__Bacillota	c__Bacilli	o__Bacillales	f__Anoxybacillaceae	g__Geobacillus	s__Geobacillus stearothermophilus
GCF_050480825.1	ASM5048082v1	Geobacillus stearothermophilus	1422	OK		NRS-1488					GCF_050480825.1-RS_2025_05_21	2639761		313	Contig	45797	JBCNEZ01	17512	17512	313	53							Illumina NovaSeq	USDA-ARS-NCAUR	PRJNA802201	SAMN41009632	2951	2588	262		Geobacillus	93.44	0.22	1	0	0	0	d__Bacteria	p__Bacillota	c__Bacilli	o__Bacillales	f__Anoxybacillaceae	g__Geobacillus	s__Geobacillus stearothermophilus
GCF_037907565.1	ASM3790756v1	Geobacillus stearothermophilus	1422	OK		NRS-1499					GCF_037907565.1-RS_2025_04_07	2687171		291	Scaffold	45383	JARMSN01	17464	17464	287	52.5							Illumina NovaSeq	USDA-ARS-NCAUR	PRJNA802201	SAMN33769949	3005	2634	268		Geobacillus	95.62		1	0	0	0	d__Bacteria	p__Bacillota	c__Bacilli	o__Bacillales	f__Anoxybacillaceae	g__Geobacillus	s__Geobacillus stearothermophilus
GCF_036219865.1	ASM3621986v1	Geobacillus stearothermophilus	1422	OK		NRS-1504					GCF_036219865.1-RS_2025_01_26	2691718		291	Scaffold	45317	JARMSJ01	17400	17805	275	52.5							Illumina NovaSeq	USDA-ARS-NCAUR	PRJNA802201	SAMN33769953	3036	2623	308		Geobacillus	94.77		1	0	0	0	d__Bacteria	p__Bacillota	c__Bacilli	o__Bacillales	f__Anoxybacillaceae	g__Geobacillus	s__Geobacillus stearothermophilus
GCF_001587495.1	B4109	Geobacillus stearothermophilus	1422	OK		B4109					GCF_001587495.1-RS_2025_01_25	2777152		308	Scaffold	42440	LQYV01	17198	45146	166	52.5							Illumina HiSeq	University of Groningen	PRJNA270597	SAMN03267293	3163	2801	273		Geobacillus	94.26	0.68	1	0	0	0	d__Bacteria	p__Bacillota	c__Bacilli	o__Bacillales	f__Anoxybacillaceae	g__Geobacillus	s__Geobacillus stearothermophilus
GCF_050480845.1	ASM5048084v1	Geobacillus stearothermophilus	1422	OK		NRS-1487					GCF_050480845.1-RS_2025_05_21	2668698		312	Contig	45797	JBCNFA01	16468	16468	312	52.5							Illumina NovaSeq	USDA-ARS-NCAUR	PRJNA802201	SAMN41009631	2985	2619	266		Geobacillus	93.63	0.22	1	0	0	0	d__Bacteria	p__Bacillota	c__Bacilli	o__Bacillales	f__Anoxybacillaceae	g__Geobacillus	s__Geobacillus stearothermophilus
GCF_036219825.1	ASM3621982v1	Geobacillus stearothermophilus	1422	OK		NRS-1506					GCF_036219825.1-RS_2025_01_26	2762491		307	Scaffold	45317	JARMSI01	15806	15806	301	52.5							Illumina NovaSeq	USDA-ARS-NCAUR	PRJNA802201	SAMN33769954	3142	2764	269		Geobacillus	92.99	0.55	1	0	0	0	d__Bacteria	p__Bacillota	c__Bacilli	o__Bacillales	f__Anoxybacillaceae	g__Geobacillus	s__Geobacillus stearothermophilus
GCF_036226125.1	ASM3622612v1	Geobacillus stearothermophilus	1422	OK		NRS-33					GCF_036226125.1-RS_2025_01_26	2765883		330	Scaffold	45318	JARTLJ01	15487	15487	319	52.5							Illumina NovaSeq	USDA-ARS-NCAUR	PRJNA802201	SAMN33940966	3293	2876	316		Geobacillus	93.9	1.18	1	0	0	0	d__Bacteria	p__Bacillota	c__Bacilli	o__Bacillales	f__Anoxybacillaceae	g__Geobacillus	s__Geobacillus stearothermophilus
GCF_036225225.1	ASM3622522v1	Geobacillus stearothermophilus	1422	OK		NRS-195					GCF_036225225.1-RS_2025_01_26	2753487		359	Scaffold	45318	JARTJN01	14239	14239	341	52.5							Illumina NovaSeq	USDA-ARS-NCAUR	PRJNA802201	SAMN33941014	3263	2786	371		Geobacillus	94.52	1.47	1	0	0	0	d__Bacteria	p__Bacillota	c__Bacilli	o__Bacillales	f__Anoxybacillaceae	g__Geobacillus	s__Geobacillus stearothermophilus
GCF_036226245.1	ASM3622624v1	Geobacillus stearothermophilus	1422	OK		NRS-32					GCF_036226245.1-RS_2025_01_26	2734920		377	Scaffold	45318	JARTLK01	13993	14182	358	52.5							Illumina NovaSeq	USDA-ARS-NCAUR	PRJNA802201	SAMN33940965	3273	2793	368		Geobacillus	93.91	1.67	1	0	0	0	d__Bacteria	p__Bacillota	c__Bacilli	o__Bacillales	f__Anoxybacillaceae	g__Geobacillus	s__Geobacillus stearothermophilus
GCF_036225865.1	ASM3622586v1	Geobacillus stearothermophilus	1422	OK		NRS-90					GCF_036225865.1-RS_2025_01_26	2769094		385	Scaffold	45318	JARTKT01	13467	13820	354	52.5							Illumina NovaSeq	USDA-ARS-NCAUR	PRJNA802201	SAMN33940982	3182	2716	363		Geobacillus	93.33	0.25	1	0	0	0	d__Bacteria	p__Bacillota	c__Bacilli	o__Bacillales	f__Anoxybacillaceae	g__Geobacillus	s__Geobacillus stearothermophilus
GCF_036225845.1	ASM3622584v1	Geobacillus stearothermophilus	1422	OK		NRS-88					GCF_036225845.1-RS_2025_01_26	2775554		491	Scaffold	45318	JARTKU01	9750	9889	460	52							Illumina NovaSeq	USDA-ARS-NCAUR	PRJNA802201	SAMN33940981	3299	2751	440		Geobacillus	91.73	1.23	1	0	0	0	d__Bacteria	p__Bacillota	c__Bacilli	o__Bacillales	f__Anoxybacillaceae	g__Geobacillus	s__Geobacillus stearothermophilus
GCF_040372555.1	ASM4037255v1	Geobacillus stearothermophilus ATCC 7953	937593	OK		NBRC 13737					GCF_040372555.1-RS_2025_06_28	2790037		90	Contig	45377	BAABTD01	60643	60643	90	52.5							NextSeq2000	Biological Resource Center, National Institute of Technology and Evaluation (NBRC)	PRJDB16551	SAMD00537795	3112	2736	261		Geobacillus	94.58	0.69	1	0	0	0	d__Bacteria	p__Bacillota	c__Bacilli	o__Bacillales	f__Anoxybacillaceae	g__Geobacillus	s__Geobacillus stearothermophilus
GCF_000705495.1	GbsDonk1.0	Geobacillus stearothermophilus ATCC 7953	937593	OK		ATCC 7953					GCF_000705495.1-RS_2025_04_02	2787229		129	Contig	41802	JALS01	49167	49167	129	52.5							Illumina; IonTorrent	MRIGlobal	PRJNA233505	SAMN02569809	3107	2749	255		Geobacillus	94.58	1.13	1	0	0	0	d__Bacteria	p__Bacillota	c__Bacilli	o__Bacillales	f__Anoxybacillaceae	g__Geobacillus	s__Geobacillus stearothermophilus
GCF_038005945.1	ASM3800594v1	Geobacillus sp. FSL W8-1251	2954650	OK		FSL W8-1251					GCF_038005945.1-RS_2024_04_08	3164674		7	Contig	45389	JBBOUF01	3082505	3082505	7	52.5							Illumina; Oxford Nanopore	Penn State	PRJNA768416	SAMN29228802	3338	2942	272		Geobacillus	93.24	0.66	1	0	0	0	d__Bacteria	p__Bacillota	c__Bacilli	o__Bacillales	f__Anoxybacillaceae	g__Geobacillus	s__Geobacillus stearothermophilus
GCF_001414205.1	ASM141420v1	Geobacillus sp. Sah69	1737624	OK		Sah69					GCF_001414205.1-RS_2024_08_14	2991498		73	Contig	42303	LLKS01	95197	95197	73	52.5							Illumina MiSeq	University of Pretoria	PRJNA298658	SAMN04161460	3293	2883	297		Geobacillus	95.46	0.67	1	0	0	0	d__Bacteria	p__Bacillota	c__Bacilli	o__Bacillales	f__Anoxybacillaceae	g__Geobacillus	s__Geobacillus stearothermophilus
GCF_002300135.1	ASM230013v1	Geobacillus stearothermophilus	1422	OK		DSM 458					NCBI Prokaryotic Genome Annotation Pipeline (PGAP)	3466824	1	1	Complete Genome	42991		3466824	3466824	1	52							Pacbio SMRT RS	University College Cork	PRJNA327158	SAMN05300636	3610	3234	250		Geobacillus	97.02	0.28	1	0	0	0	d__Bacteria	p__Bacillota	c__Bacilli	o__Bacillales	f__Anoxybacillaceae	g__Geobacillus	s__Geobacillus stearothermophilus
GCF_009914195.1	ASM991419v1	Geobacillus stearothermophilus	1422	OK		B5					NCBI Prokaryotic Genome Annotation Pipeline (PGAP)	3390870	1	1	Complete Genome	43852		3390870	3390870	1	52.5							PacBio Sequel	Nanjing agricultural university	PRJNA513473	SAMN10713426	3459	3123	209		Geobacillus	97.05	0.48	1	0	0	0	d__Bacteria	p__Bacillota	c__Bacilli	o__Bacillales	f__Anoxybacillaceae	g__Geobacillus	s__Geobacillus stearothermophilus
GCF_002243605.1	ASM224360v1	Geobacillus lituanicus	169283	Inconclusive		N-3					NCBI Prokaryotic Genome Annotation Pipeline (PGAP)	3499511	2	2	Complete Genome	42955		3447958	3447958	2	52							PacBio	Kyungpook National University	PRJNA347631	SAMN05894097	3603	3198	283					1	0	0	0	d__Bacteria	p__Bacillota	c__Bacilli	o__Bacillales	f__Anoxybacillaceae	g__Geobacillus	s__Geobacillus stearothermophilus
GCF_001191625.1	ASM119162v1	Geobacillus sp. LC300	1519377	OK		LC300						3532580	2	2	Complete Genome	42219		3494216	3494216	2	52							PacBio	University of Delaware	PRJNA254417	SAMN02903857								1	0	0	0	d__Bacteria	p__Bacillota	c__Bacilli	o__Bacillales	f__Anoxybacillaceae	g__Geobacillus	s__Geobacillus stearothermophilus
GCF_014133975.1	ASM1413397v1	Geobacillus stearothermophilus	1422	OK		GS8					NCBI Prokaryotic Genome Annotation Pipeline (PGAP)	2931459		85	Scaffold	44053	LUCS01	107199	536658	43	52.5							Illumina HiSeq	NIZO food research	PRJNA314192	SAMN04532130	3302	2735	447		Geobacillus	91.29	0.22	1	0	0	0	d__Bacteria	p__Bacillota	c__Bacilli	o__Bacillales	f__Anoxybacillaceae	g__Geobacillus	s__Geobacillus stearothermophilus
GCF_017515625.1	ASM1751562v1	Geobacillus sp.	1891658	OK					RGIG5692		GCF_017515625.1-RS_2024_07_04	2502895		233	Contig	44277	JAFWFM01	14891	14891	233	53.5							Illumina NovaSeq	Nanjing Agricultural University	PRJNA657473	SAMN16346159	2745	2417	291		Geobacillus	90.2	0.44	1	0	0	0	d__Bacteria	p__Bacillota	c__Bacilli	o__Bacillales	f__Anoxybacillaceae	g__Geobacillus	s__Geobacillus stearothermophilus
GCF_021890835.2	ASM2189083v2	Geobacillus stearothermophilus	1422	OK		K4E3_SPR_NPP					GCF_021890835.2-RS_2024_12_02	2993965		178	Scaffold	44678	JAKLOQ02	57488	2865931	95	52.5							Illumina HiSeq	Maharasharta Education Society's Abasaheb Garware College, Pune	PRJNA799873	SAMN25211115	3229	2917	206		Geobacillus	97.52	0.22	1	0	0	0	d__Bacteria	p__Bacillota	c__Bacilli	o__Bacillales	f__Anoxybacillaceae	g__Geobacillus	s__Geobacillus stearothermophilus_A
GCF_001618685.1	ASM161868v1	Geobacillus subterraneus	129338	OK		KCTC3922(T)					GCF_001618685.1-RS_2025_03_03	3474426	1	1	Complete Genome	42472		3474426	3474426	1	52							PacBio	Kyungpook National University	PRJNA310054	SAMN04445793	3499	3247	132	assembly from type material	Geobacillus	98.56	0.37	1	0	0	0	d__Bacteria	p__Bacillota	c__Bacilli	o__Bacillales	f__Anoxybacillaceae	g__Geobacillus	s__Geobacillus subterraneus
GCF_012295505.1	ASM1229550v1	Geobacillus subterraneus	129338	OK		CPW16					GCF_012295505.1-RS_2025_04_27	3585511	3	3	Complete Genome	43936		3544605	3544605	3	52							PacBio RSII	NEB	PRJNA622823	SAMN14549045	3664	3377	153		Geobacillus	98.46	0.58	1	0	0	0	d__Bacteria	p__Bacillota	c__Bacilli	o__Bacillales	f__Anoxybacillaceae	g__Geobacillus	s__Geobacillus subterraneus
GCF_034376615.1	ASM3437661v1	Geobacillus subterraneus	129338	OK		OXR-76					GCF_034376615.1-RS_2024_12_18	3541986	1	1	Complete Genome	45274		3541986	3541986	1	52							Oxford Nanopore MinION	Gloucester Marine Genomics Institute	PRJNA1046213	SAMN38477420	3627	3369	135		Geobacillus	97.81	0.22	1	0	0	0	d__Bacteria	p__Bacillota	c__Bacilli	o__Bacillales	f__Anoxybacillaceae	g__Geobacillus	s__Geobacillus subterraneus
GCF_001632595.1	ASM163259v1	Geobacillus subterraneus	129338	OK		K					GCF_001632595.1-RS_2024_07_16	3303614		158	Contig	42486	LWHE01	51394	51394	158	52.5							Illumina MiSeq	Research Center of Biotechnology RAS	PRJNA318163	SAMN04633529	3396	3176	127		Geobacillus	98.17	0.22	1	0	0	0	d__Bacteria	p__Bacillota	c__Bacilli	o__Bacillales	f__Anoxybacillaceae	g__Geobacillus	s__Geobacillus subterraneus
GCF_002217665.1	ASM221766v1	Geobacillus uzenensis	129339	Inconclusive		BGSC 92A1					GCF_002217665.1-RS_2025_01_29	3357711		10	Contig	42929	NEWL01	429603	429603	10	52							Illumina HiSeq	University of Pretoria	PRJNA383648	SAMN06768593	3453	3172	175		Geobacillus	98.56	0.22	1	0	0	0	d__Bacteria	p__Bacillota	c__Bacilli	o__Bacillales	f__Anoxybacillaceae	g__Geobacillus	s__Geobacillus subterraneus
GCF_002217655.1	ASM221765v1	Geobacillus thermocatenulatus	33938	OK		BGSC 93A1					GCF_002217655.1-RS_2025_05_17	3563800		2	Contig	42929	NEWK01	1841649	1841649	2	52							Illumina HiSeq	University of Pretoria	PRJNA383645	SAMN06768585	3674	3383	190	assembly from type material	Geobacillus	98.6	0.23	1	0	0	0	d__Bacteria	p__Bacillota	c__Bacilli	o__Bacillales	f__Anoxybacillaceae	g__Geobacillus	s__Geobacillus thermocatenulatus
GCF_002243665.1	ASM224366v1	Geobacillus thermocatenulatus	33938	OK		KCTC 3921					GCF_002243665.1-RS_2025_04_22	3742258	1	1	Complete Genome	42955		3742258	3742258	1	52							PacBio	Kyungpook National University	PRJNA353561	SAMN06016323	3772	3471	177		Geobacillus	98.6	1.4	1	0	0	0	d__Bacteria	p__Bacillota	c__Bacilli	o__Bacillales	f__Anoxybacillaceae	g__Geobacillus	s__Geobacillus thermocatenulatus
GCF_050480085.1	ASM5048008v1	Geobacillus thermocatenulatus	33938	OK		NRS-1559					GCF_050480085.1-RS_2025_05_21	3520988		153	Contig	45797	JBCNEI01	85095	85095	153	52							Illumina NovaSeq	USDA-ARS-NCAUR	PRJNA802201	SAMN41009649	3671	3410	162		Geobacillus	98.49	0.23	1	0	0	0	d__Bacteria	p__Bacillota	c__Bacilli	o__Bacillales	f__Anoxybacillaceae	g__Geobacillus	s__Geobacillus thermocatenulatus
GCF_000612265.1	GeoThe1.0	Geobacillus thermocatenulatus GS-1	1444308	OK		GS-1					GCF_000612265.1-RS_2024_07_15	3519600		155	Contig	41731	JFHZ01	72438	72438	155	52							Illumina HiSeq	The First Affiliated Hospital, School of Medicine, Zhejiang University	PRJNA233553	SAMN02592613	3670	3436	154		Geobacillus	99.01	0.66	1	0	0	0	d__Bacteria	p__Bacillota	c__Bacilli	o__Bacillales	f__Anoxybacillaceae	g__Geobacillus	s__Geobacillus thermocatenulatus
GCF_001025095.1	ASM102509v1	Geobacillus sp. T6	1659191	OK		T6					GCF_001025095.1-RS_2024_07_31	3661358		294	Contig	42165	LDNZ01	27557	27557	294	52							454; Illumina MiSeq	INTA	PRJNA284908	SAMN03734430	3866	3534	237		Geobacillus	97.39	0.45	1	0	0	0	d__Bacteria	p__Bacillota	c__Bacilli	o__Bacillales	f__Anoxybacillaceae	g__Geobacillus	s__Geobacillus thermocatenulatus
GCF_003263855.1	ASM326385v1	Geobacillus sp. A8	1095383	OK		A8					NCBI Prokaryotic Genome Annotation Pipeline (PGAP)	2451960		101	Contig	43276	JZIT01	57931	57931	101								Illumina MiSeq	Universiti Teknologi MARA	PRJNA276936	SAMN03382575	2537	2365	89					1	0	0	0	d__Bacteria	p__Bacillota	c__Bacilli	o__Bacillales	f__Anoxybacillaceae	g__Geobacillus	s__Geobacillus thermocatenulatus
GCF_001294475.1	ASM129447v1	Geobacillus sp. BCO2	1547578	OK		BCO2						3417034		154	Contig	42265	LJAJ01	52027	52027	154								IonTorrent	Microbial Gene Research and Resources Facility	PRJNA261745	SAMN03075634					Geobacillus	48.99	0.25	1	0	0	0	d__Bacteria	p__Bacillota	c__Bacilli	o__Bacillales	f__Anoxybacillaceae	g__Geobacillus	s__Geobacillus thermocatenulatus
GCF_002072065.1	ASM207206v1	Geobacillus thermodenitrificans	33940	OK		KCTC3902					GCF_002072065.1-RS_2025_03_05	3505276	1	1	Complete Genome	42817		3505276	3505276	1	49							PacBio	Kyungpook National University	PRJNA347632	SAMN05894115	3574	3379	72		Geobacillus	99.12	0.66	1	0	0	0	d__Bacteria	p__Bacillota	c__Bacilli	o__Bacillales	f__Anoxybacillaceae	g__Geobacillus	s__Geobacillus thermodenitrificans
GCF_021696955.2	ASM2169695v2	Geobacillus thermodenitrificans	33940	OK		K1041					GCF_021696955.2-RS_2024_09_22	3755826	1	1	Complete Genome	45189		3755826	3755826	1	49							PacBio; Illumina NovaSeq	Tottori University	PRJNA636915	SAMN15089895	3860	3619	118		Geobacillus	99.09	1.43	1	0	0	0	d__Bacteria	p__Bacillota	c__Bacilli	o__Bacillales	f__Anoxybacillaceae	g__Geobacillus	s__Geobacillus thermodenitrificans
GCF_040938595.1	Gth1973_v1	Geobacillus thermodenitrificans	33940	OK		BIM B-1973					GCF_040938595.1-RS_2024_07_30	3750776	1	1	Complete Genome	45503		3750776	3750776	1	49							Oxford Nanopore MinION; Illumina MiSeq	Center of analytical and genetic engineering research, Institute of Microbiology, National Academy of Sciences of Belarus	PRJNA1129451	SAMN42152276	3829	3587	119		Geobacillus	99.09	0.66	1	0	0	0	d__Bacteria	p__Bacillota	c__Bacilli	o__Bacillales	f__Anoxybacillaceae	g__Geobacillus	s__Geobacillus thermodenitrificans
GCF_002706565.1	ASM270656v1	Geobacillus thermodenitrificans	33940	OK		ID-1					GCF_002706565.1-RS_2025_03_05	3765962	2	2	Complete Genome	43033		3674745	3674745	2	49							PacBio	Kyungpook National University	PRJNA347629	SAMN05893589	3812	3574	115		Geobacillus	99.01	1.64	1	0	0	0	d__Bacteria	p__Bacillota	c__Bacilli	o__Bacillales	f__Anoxybacillaceae	g__Geobacillus	s__Geobacillus thermodenitrificans
GCF_002119625.1	ASM211962v1	Geobacillus thermodenitrificans	33940	OK		T12					GCF_002119625.1-RS_2024_07_16	3756491	3	3	Complete Genome	42864		3640707	3640707	3	48.5							Illumina; PacBio	Wageningen University & Research	PRJNA377291	SAMN06459234	3801	3567	106		Geobacillus	99.12	0.92	1	0	0	0	d__Bacteria	p__Bacillota	c__Bacilli	o__Bacillales	f__Anoxybacillaceae	g__Geobacillus	s__Geobacillus thermodenitrificans
GCF_000015745.1	ASM1574v1	Geobacillus thermodenitrificans NG80-2	420246	OK		NG80-2					GCF_000015745.1-RS_2025_02_06	3608012	2	2	Complete Genome	39170		3550319	3550319	2	49								TEDA School of Biological Sciences and Biotechnology, Nankai University	PRJNA18655	SAMN02603899	3684	3473	88		Geobacillus	98.5	0.66	1	0	0	0	d__Bacteria	p__Bacillota	c__Bacilli	o__Bacillales	f__Anoxybacillaceae	g__Geobacillus	s__Geobacillus thermodenitrificans
GCF_014679705.1	ASM1467970v1	Geobacillus sp. 47C-IIb	1963026	OK		47C-IIb					GCF_014679705.1-RS_2024_08_17	3635863	1	1	Complete Genome	44096		3635863	3635863	1	49.5							Oxford Nanopore MiniION	Jet Propulsion Laboratory, California Institute of Technology	PRJNA662697	SAMN06347031	3731	3466	145		Geobacillus	99	1.29	1	0	0	0	d__Bacteria	p__Bacillota	c__Bacilli	o__Bacillales	f__Anoxybacillaceae	g__Geobacillus	s__Geobacillus thermodenitrificans
GCF_037965715.1	PS01883	Geobacillus sp. FSL K6-3411	2954614	OK					FSL K6-3411		GCF_037965715.1-RS_2024_04_05	3623182	1	1	Complete Genome	45388		3623182	3623182	1	49							Illumina; Oxford Nanopore	Department of Food Science, Penn State	PRJNA768416	SAMN29228766	3692	3477	92		Geobacillus	99.56	0.79	1	0	0	0	d__Bacteria	p__Bacillota	c__Bacilli	o__Bacillales	f__Anoxybacillaceae	g__Geobacillus	s__Geobacillus thermodenitrificans
GCF_000496575.1	DSM465V1.0	Geobacillus thermodenitrificans subsp. thermodenitrificans DSM 465	1413215	OK		DSM 465					GCF_000496575.1-RS_2024_10_23	3400546		76	Contig	41590	AYKT01	264274	264274	76	49							Illumina HiSeq	Nankai university	PRJNA224955	SAMN02386948	3485	3346	63	assembly from type material	Geobacillus	99.12	0.66	1	0	0	0	d__Bacteria	p__Bacillota	c__Bacilli	o__Bacillales	f__Anoxybacillaceae	g__Geobacillus	s__Geobacillus thermodenitrificans
GCF_036209725.1	ASM3620972v1	Geobacillus thermodenitrificans	33940	OK		ZC4					GCF_036209725.1-RS_2025_01_26	3479741		5	Contig	45317	PJQR01	2162833	2162833	5	49							Illumina MiSeq	Microbial diversity studies of the Sao Paulo Zoo	PRJNA422289	SAMN08177664	3556	3383	68		Geobacillus	99.12	1.1	1	0	0	0	d__Bacteria	p__Bacillota	c__Bacilli	o__Bacillales	f__Anoxybacillaceae	g__Geobacillus	s__Geobacillus thermodenitrificans
GCF_002810005.1	ASM281000v1	Geobacillus thermodenitrificans	33940	OK		JSC_T9a					GCF_002810005.1-RS_2025_02_18	3505729		32	Scaffold	43073	PIJH01	722095	722095	31	49							Illumina HiSeq	Jet Propulsion Laboratory, California Institute of Technology	PRJNA354604	SAMN08056007	3576	3424	65		Geobacillus	99.12	0.71	1	0	0	0	d__Bacteria	p__Bacillota	c__Bacilli	o__Bacillales	f__Anoxybacillaceae	g__Geobacillus	s__Geobacillus thermodenitrificans
GCF_035984515.1	ASM3598451v1	Geobacillus thermodenitrificans	33940	OK		F84b					GCF_035984515.1-RS_2025_01_23	3408575		20	Scaffold	45314	JAWIVI01	463441	562248	16	49							Illumina	DOE Joint Genome Institute	PRJNA583236	SAMN13173386	3492	3315	80		Geobacillus	99.09	0.66	1	0	0	0	d__Bacteria	p__Bacillota	c__Bacilli	o__Bacillales	f__Anoxybacillaceae	g__Geobacillus	s__Geobacillus thermodenitrificans
GCF_050479885.1	ASM5047988v1	Geobacillus thermodenitrificans	33940	OK		NRS-1616					GCF_050479885.1-RS_2025_05_21	3409334		47	Contig	45797	JBCNDZ01	274277	274277	47	49							Illumina NovaSeq	USDA-ARS-NCAUR	PRJNA802201	SAMN41009660	3499	3340	71		Geobacillus	99.56	0.66	1	0	0	0	d__Bacteria	p__Bacillota	c__Bacilli	o__Bacillales	f__Anoxybacillaceae	g__Geobacillus	s__Geobacillus thermodenitrificans
GCF_050479765.1	ASM5047976v1	Geobacillus thermodenitrificans	33940	OK		NRS-166					GCF_050479765.1-RS_2025_05_21	3453132		61	Contig	45797	JBCNDR01	180088	180088	61	49							Illumina NovaSeq	USDA-ARS-NCAUR	PRJNA802201	SAMN41009669	3544	3379	74		Geobacillus	99.01	0.98	1	0	0	0	d__Bacteria	p__Bacillota	c__Bacilli	o__Bacillales	f__Anoxybacillaceae	g__Geobacillus	s__Geobacillus thermodenitrificans
GCF_003061505.1	ASM306150v1	Geobacillus thermodenitrificans	33940	OK		OS27					GCF_003061505.1-RS_2025_04_03	3443056		154	Contig	43204	PIZS01	96659	96659	154	49							Illumina MiSeq	Tottori University	PRJNA421250	SAMN08135953	3582	3346	105		Geobacillus	99.56	0.77	1	0	0	0	d__Bacteria	p__Bacillota	c__Bacilli	o__Bacillales	f__Anoxybacillaceae	g__Geobacillus	s__Geobacillus thermodenitrificans
GCF_036219745.1	ASM3621974v1	Geobacillus thermodenitrificans	33940	OK		NRS-1618					GCF_036219745.1-RS_2025_01_26	3524671		151	Scaffold	45317	JARMSD01	66008	66008	147	49							Illumina NovaSeq	USDA-ARS-NCAUR	PRJNA802201	SAMN33769959	3630	3463	83		Geobacillus	98.99	0.77	1	0	0	0	d__Bacteria	p__Bacillota	c__Bacilli	o__Bacillales	f__Anoxybacillaceae	g__Geobacillus	s__Geobacillus thermodenitrificans
GCF_050479745.1	ASM5047974v1	Geobacillus thermodenitrificans	33940	OK		NRS-165					GCF_050479745.1-RS_2025_05_21	3484076		131	Contig	45797	JBCNDS01	64978	64978	131	49							Illumina NovaSeq	USDA-ARS-NCAUR	PRJNA802201	SAMN41009668	3578	3420	78		Geobacillus	99.56	1.59	1	0	0	0	d__Bacteria	p__Bacillota	c__Bacilli	o__Bacillales	f__Anoxybacillaceae	g__Geobacillus	s__Geobacillus thermodenitrificans
GCF_050479945.1	ASM5047994v1	Geobacillus thermodenitrificans	33940	OK		NRS-159					GCF_050479945.1-RS_2025_05_21	3533131		200	Contig	45797	JBCNEB01	61135	61135	200	49							Illumina NovaSeq	USDA-ARS-NCAUR	PRJNA802201	SAMN41009658	3707	3510	111		Geobacillus	99.56	0.71	1	0	0	0	d__Bacteria	p__Bacillota	c__Bacilli	o__Bacillales	f__Anoxybacillaceae	g__Geobacillus	s__Geobacillus thermodenitrificans
GCF_036225465.1	ASM3622546v1	Geobacillus thermodenitrificans	33940	OK		NRS-167					GCF_036225465.1-RS_2025_01_26	3509441		177	Scaffold	45318	JARTJW01	43311	43311	172	49							Illumina NovaSeq	USDA-ARS-NCAUR	PRJNA802201	SAMN33941005	3695	3462	125		Geobacillus	98.48	2.51	1	0	0	0	d__Bacteria	p__Bacillota	c__Bacilli	o__Bacillales	f__Anoxybacillaceae	g__Geobacillus	s__Geobacillus thermodenitrificans
GCF_036220145.1	ASM3622014v1	Geobacillus thermodenitrificans	33940	OK		NRS-1437					GCF_036220145.1-RS_2025_01_26	3378630		219	Scaffold	45317	JARMSY01	36051	36051	218	49							Illumina NovaSeq	USDA-ARS-NCAUR	PRJNA802201	SAMN33769936	3483	3299	104		Geobacillus	98.25	1.43	1	0	0	0	d__Bacteria	p__Bacillota	c__Bacilli	o__Bacillales	f__Anoxybacillaceae	g__Geobacillus	s__Geobacillus thermodenitrificans
GCF_050480025.1	ASM5048002v1	Geobacillus thermodenitrificans	33940	OK		NRS-158					GCF_050480025.1-RS_2025_05_21	3576443		706	Contig	45797	JBCNEE01	10184	10184	706	48							Illumina NovaSeq	USDA-ARS-NCAUR	PRJNA802201	SAMN41009655	4211	3863	259		Geobacillus	96.22	4.49	1	0	0	0	d__Bacteria	p__Bacillota	c__Bacilli	o__Bacillales	f__Anoxybacillaceae	g__Geobacillus	s__Geobacillus thermodenitrificans
GCF_001412125.1	ASM141212v1	Geobacillus sp. PA-3	1699078	OK		PA-3					GCF_001412125.1-RS_2024_08_14	3646477		183	Contig	42300	LIDX01	66784	66784	183	49							Illumina	JLU	PRJNA292061	SAMN03963308	3782	3562	111		Geobacillus	98.68	0.82	1	0	0	0	d__Bacteria	p__Bacillota	c__Bacilli	o__Bacillales	f__Anoxybacillaceae	g__Geobacillus	s__Geobacillus thermodenitrificans
GCF_013096835.1	ASM1309683v1	Geobacillus sp. MR	2508875	OK		MR					GCF_013096835.1-RS_2024_08_25	3615914		218	Contig	43966	SDLB01	61995	61995	218	49							Illumina HiSeq	Institute for Applied Ecology - University of Canberra	PRJNA516322	SAMN10787385	3752	3525	110		Geobacillus	98.9	1.25	1	0	0	0	d__Bacteria	p__Bacillota	c__Bacilli	o__Bacillales	f__Anoxybacillaceae	g__Geobacillus	s__Geobacillus thermodenitrificans
GCF_002077775.1	ASM207777v1	Geobacillus sp. 47C-IIb	1963026	OK		47C-IIb					GCF_002077775.1-RS_2024_08_13	3347490		170	Scaffold	42828	NADS01	59962	59962	167	49.5							Illumina HiSeq	Jet Propulsion Laboratory, California Institute of Technology	PRJNA354604	SAMN06347031	3472	3293	83		Geobacillus	99.12	1.27	1	0	0	0	d__Bacteria	p__Bacillota	c__Bacilli	o__Bacillales	f__Anoxybacillaceae	g__Geobacillus	s__Geobacillus thermodenitrificans
GCF_041920355.1	ASM4192035v1	Geobacillus thermodenitrificans	33940	OK					NG502_T1.1		GCF_041920355.1-RS_2024_09_15	3303293		52	Contig	45548	JBHGYC01	120546	120546	52	49.5							Illumina NovaSeq	University of Calgary	PRJNA1110647	SAMN41454214	3400	3238	64		Geobacillus	99.12	0.77	1	0	0	0	d__Bacteria	p__Bacillota	c__Bacilli	o__Bacillales	f__Anoxybacillaceae	g__Geobacillus	s__Geobacillus thermodenitrificans
GCF_001610955.1	ASM161095v1	Geobacillus thermoleovorans	33941	Inconclusive		KCTC 3570					GCF_001610955.1-RS_2024_11_18	3499317	2	2	Complete Genome	42465		3450609	3450609	2	52.5							PacBio	Kyungpook National University	PRJNA310809	SAMN04455789	3624	3373	124	assembly from type material	Geobacillus	99.37	1.14	1	0	0	0	d__Bacteria	p__Bacillota	c__Bacilli	o__Bacillales	f__Anoxybacillaceae	g__Geobacillus	s__Geobacillus thermoleovorans
GCF_000009785.1	ASM978v1	Geobacillus kaustophilus HTA426	235909	OK		HTA426					GCF_000009785.1-RS_2024_12_11	3592666	2	2	Complete Genome	38329		3544776	3544776	2	52								Contact:Hideto Takami Japan Marine Science and Technology Center, Microbial Genome Analysis Research Group; 2-15 Natsushima-cho, Yokosuka, Kanagawa 237-0061, Japan	PRJNA13233	SAMD00061072	3657	3391	147		Geobacillus	99.37	0.22	1	0	0	0	d__Bacteria	p__Bacillota	c__Bacilli	o__Bacillales	f__Anoxybacillaceae	g__Geobacillus	s__Geobacillus thermoleovorans
GCF_000498995.1	GTMas1.0	Geobacillus thermopakistaniensis	1408282	Inconclusive		MAS1					GCF_000498995.1-RS_2024_08_20	3497407		129	Scaffold	41603	AYSF01	62025	63986	121	52							Illumina HiSeq	University of Georgia	PRJNA222590	SAMN02371536	3733	3346	268	assembly from type material	Geobacillus	97.05	0.22	1	0	0	0	d__Bacteria	p__Bacillota	c__Bacilli	o__Bacillales	f__Anoxybacillaceae	g__Geobacillus	s__Geobacillus thermoleovorans
GCF_005160065.1	ASM516006v1	Geobacillus kaustophilus NBRC 102445	1220595	OK		NBRC 102445					GCF_005160065.1-RS_2025_03_31	3670957	1	1	Complete Genome	43591		3670957	3670957	1	52							PacBio Sequel; Illumina HiSeq	Campbell University	PRJNA531185	SAMN11351330	3737	3402	214	assembly from type material	Geobacillus	93.81	0.24	1	0	0	0	d__Bacteria	p__Bacillota	c__Bacilli	o__Bacillales	f__Anoxybacillaceae	g__Geobacillus	s__Geobacillus thermoleovorans
GCF_014679145.1	ASM1467914v1	Geobacillus thermoleovorans	33941	OK		SURF-48B					GCF_014679145.1-RS_2024_11_06	3808577	1	1	Complete Genome	44096		3808577	3808577	1	52							Oxford Nanopore MiniION	Jet Propulsion Laboratory, California Institute of Technology	PRJNA662697	SAMN06347032	3914	3520	267		Geobacillus	98.04	2.21	1	0	0	0	d__Bacteria	p__Bacillota	c__Bacilli	o__Bacillales	f__Anoxybacillaceae	g__Geobacillus	s__Geobacillus thermoleovorans
GCF_007855915.1	ASM785591v1	Geobacillus thermoleovorans	33941	OK		ARTRW1					GCF_007855915.1-RS_2024_07_21	3595045	1	1	Complete Genome	43683		3595045	3595045	1	52.5							Illuminea Hiseq	Istanbul Technical University	PRJNA556596	SAMN12360852	3634	3388	126		Geobacillus	98.76	0.22	1	0	0	0	d__Bacteria	p__Bacillota	c__Bacilli	o__Bacillales	f__Anoxybacillaceae	g__Geobacillus	s__Geobacillus thermoleovorans
GCF_001719205.1	ASM171920v1	Geobacillus thermoleovorans	33941	OK		FJAT-2391					GCF_001719205.1-RS_2025_02_11	3544332	1	1	Complete Genome	42619		3544332	3544332	1	52							PacBio	Fujian Academy of Agricultural Sciences	PRJNA340206	SAMN04631815	3601	3345	124		Geobacillus	99.32	0.53	1	0	0	0	d__Bacteria	p__Bacillota	c__Bacilli	o__Bacillales	f__Anoxybacillaceae	g__Geobacillus	s__Geobacillus thermoleovorans
GCF_023212895.1	ASM2321289v1	Geobacillus thermoleovorans	33941	OK		V0					GCF_023212895.1-RS_2024_12_02	3386151	1	1	Complete Genome	44683		3386151	3386151	1	52.5							PacBio Sequel	Jiangsu Normal University	PRJNA590614	SAMN13335991	3440	3063	257		Geobacillus	94.56	0.66	1	0	0	0	d__Bacteria	p__Bacillota	c__Bacilli	o__Bacillales	f__Anoxybacillaceae	g__Geobacillus	s__Geobacillus thermoleovorans
GCF_000236605.1	ASM23660v1	Geobacillus thermoleovorans CCB_US3_UF5	1111068	OK		CCB_US3_UF5					GCF_000236605.1-RS_2025_02_08	3596620	1	1	Complete Genome	40879		3596620	3596620	1	52.5								Centre for Chemical Biology (CCB@USM)	PRJNA76489	SAMN02603099	3640	3394	126		Geobacillus	99.51	0.22	1	0	0	0	d__Bacteria	p__Bacillota	c__Bacilli	o__Bacillales	f__Anoxybacillaceae	g__Geobacillus	s__Geobacillus thermoleovorans
GCF_030908605.1	ASM3090860v1	Geobacillus kaustophilus	1462	OK		T-1					GCF_030908605.1-RS_2024_08_26	3576265	1	1	Complete Genome	45165		3576265	3576265	1	52							454	Technion	PRJNA1005590	SAMN36990582	3607	3358	129		Geobacillus	98.55	0.66	1	0	0	0	d__Bacteria	p__Bacillota	c__Bacilli	o__Bacillales	f__Anoxybacillaceae	g__Geobacillus	s__Geobacillus thermoleovorans
GCF_000092445.1	ASM9244v1	Geobacillus sp. C56-T3	691437	OK		C56-T3					GCF_000092445.1-RS_2024_08_13	3650813	1	1	Complete Genome	40330		3650813	3650813	1	52.5								US DOE Joint Genome Institute	PRJNA41701	SAMN02598534	3699	3427	154		Geobacillus	99.34	0.22	1	0	0	0	d__Bacteria	p__Bacillota	c__Bacilli	o__Bacillales	f__Anoxybacillaceae	g__Geobacillus	s__Geobacillus thermoleovorans
GCF_000174795.2	ASM17479v2	Geobacillus sp. Y412MC52	550542	OK		Y412MC52					GCF_000174795.2-RS_2025_04_07	3673940	2	2	Complete Genome	40550		3628883	3628883	2	52.5							454/Illumina	US DOE Joint Genome Institute (JGI-PGF)	PRJNA30797	SAMN00713574	3712	3467	127		Geobacillus	99.52	0.22	1	0	0	0	d__Bacteria	p__Bacillota	c__Bacilli	o__Bacillales	f__Anoxybacillaceae	g__Geobacillus	s__Geobacillus thermoleovorans
GCF_003595605.1	ASM359560v1	[Bacillus] caldolyticus	1394	Inconclusive		NEB414					GCF_003595605.1-RS_2025_05_29	3485582	2	2	Complete Genome	43097		3457580	3457580	2	52.5							PacBio	NEB	PRJNA420054	SAMN08104862	3544	3291	132		Geobacillus	99.5	0.33	1	0	0	0	d__Bacteria	p__Bacillota	c__Bacilli	o__Bacillales	f__Anoxybacillaceae	g__Geobacillus	s__Geobacillus thermoleovorans
GCF_003182675.2	ASM318267v2	Geobacillus thermoleovorans	33941	OK		SGAir0734					GCF_003182675.2-RS_2025_01_16	3691460	2	2	Chromosome	43270		3615819	3615919	2	52							PacBio	Nanyang Technological University	PRJNA388547	SAMN08222721	3778	3524	134		Geobacillus	99.34	0.49	1	0	0	0	d__Bacteria	p__Bacillota	c__Bacilli	o__Bacillales	f__Anoxybacillaceae	g__Geobacillus	s__Geobacillus thermoleovorans
GCF_000739955.1	ASM73995v1	Geobacillus kaustophilus NBRC 102445	1220595	OK		NBRC 102445					GCF_000739955.1-RS_2024_08_09	3446385		118	Contig	41853	BBJV01	61159	61159	118	52							454 GS-FLX Titanium; Illumina HiSeq 1000	National Institute of Technology and Evaluation	PRJDB414	SAMD00000360	3582	3301	184	assembly from type material	Geobacillus	96.8	0.22	1	0	0	0	d__Bacteria	p__Bacillota	c__Bacilli	o__Bacillales	f__Anoxybacillaceae	g__Geobacillus	s__Geobacillus thermoleovorans
GCF_001707765.1	ASM170776v1	Geobacillus thermoleovorans	33941	OK		N7					GCF_001707765.1-RS_2024_07_24	3400891		226	Contig	42600	MDCP01	80344	80344	226	52.5							IonTorrent	The University of Burdwan	PRJNA318151	SAMN04633480	3648	3179	342		Geobacillus	93.01	0.42	1	0	0	0	d__Bacteria	p__Bacillota	c__Bacilli	o__Bacillales	f__Anoxybacillaceae	g__Geobacillus	s__Geobacillus thermoleovorans
GCF_005720955.1	ASM572095v1	Geobacillus thermoleovorans	33941	OK		RL					GCF_005720955.1-RS_2025_07_03	3392277		138	Contig	43608	SZVQ01	57466	57466	138	52.5							Illumina HiSeq	University of Delhi	PRJNA540909	SAMN11567703	3514	3244	171		Geobacillus	99.2	0.88	1	0	0	0	d__Bacteria	p__Bacillota	c__Bacilli	o__Bacillales	f__Anoxybacillaceae	g__Geobacillus	s__Geobacillus thermoleovorans
GCF_051107695.1	ASM5110769v1	Geobacillus thermoleovorans	33941	OK		NRS-194					GCF_051107695.1-RS_2025_06_27	3406282		165	Contig	45834	JBDGHV01	49041	49041	165	52.5							Illumina NovaSeq	USDA-ARS-NCAUR	PRJNA802201	SAMN41009704	3506	3297	113		Geobacillus	99.56	0.22	1	0	0	0	d__Bacteria	p__Bacillota	c__Bacilli	o__Bacillales	f__Anoxybacillaceae	g__Geobacillus	s__Geobacillus thermoleovorans
GCF_050467545.1	ASM5046754v1	Geobacillus thermoleovorans	33941	OK		NRS-61					GCF_050467545.1-RS_2025_05_21	3354036		197	Contig	45797	JBDGHS01	47487	47487	197	52							Illumina NovaSeq	USDA-ARS-NCAUR	PRJNA802201	SAMN41009804	3525	3274	159		Geobacillus	96.84	0.55	1	0	0	0	d__Bacteria	p__Bacillota	c__Bacilli	o__Bacillales	f__Anoxybacillaceae	g__Geobacillus	s__Geobacillus thermoleovorans
GCF_002077815.1	ASM207781v1	Geobacillus thermoleovorans	33941	OK		SURF-48B					GCF_002077815.1-RS_2025_05_28	3386398		242	Scaffold	42828	NAGD01	42945	43530	230	52.5							Illumina HiSeq	Jet Propulsion Laboratory, California Institute of Technology	PRJNA354604	SAMN06347032	3596	3348	163		Geobacillus	98.66	0.22	1	0	0	0	d__Bacteria	p__Bacillota	c__Bacilli	o__Bacillales	f__Anoxybacillaceae	g__Geobacillus	s__Geobacillus thermoleovorans
GCF_036225905.1	ASM3622590v1	Geobacillus thermoleovorans	33941	OK		NRS-81					GCF_036225905.1-RS_2025_01_26	3462891		280	Scaffold	45318	JARTKW01	28302	30301	243	52							Illumina NovaSeq	USDA-ARS-NCAUR	PRJNA802201	SAMN33940979	3727	3399	215		Geobacillus	98.01	0.37	1	0	0	0	d__Bacteria	p__Bacillota	c__Bacilli	o__Bacillales	f__Anoxybacillaceae	g__Geobacillus	s__Geobacillus thermoleovorans
GCF_051107655.1	ASM5110765v1	Geobacillus thermoleovorans	33941	OK		NRS-77					GCF_051107655.1-RS_2025_06_27	3131439		251	Contig	45834	JBDGHQ01	27581	27581	251	52							Illumina NovaSeq	USDA-ARS-NCAUR	PRJNA802201	SAMN41009871	3364	3048	224		Geobacillus	98.37	0.3	1	0	0	0	d__Bacteria	p__Bacillota	c__Bacilli	o__Bacillales	f__Anoxybacillaceae	g__Geobacillus	s__Geobacillus thermoleovorans
GCF_000474195.1	ASM47419v1	Geobacillus thermoleovorans B23	1406857	OK		B23					GCF_000474195.1-RS_2024_08_12	3353053		209	Contig	41556	BATY01	53145	53145	209	52.5							454 GS FLX	Hokkaido University	PRJDB1475	SAMD00036769	3494	3230	164		Geobacillus	99.3	0.22	1	0	0	0	d__Bacteria	p__Bacillota	c__Bacilli	o__Bacillales	f__Anoxybacillaceae	g__Geobacillus	s__Geobacillus thermoleovorans
GCF_000415905.1	Gbl_1.0	Geobacillus kaustophilus GBlys	1337888	OK		GBlys					GCF_000415905.1-RS_2024_08_08	3541481		216	Contig	41450	BASG01	61981	61981	216	52							Ion PGM and 454 GS FLX	Institute of Genetic Resources, Faculty of Agriculture, Kyushu University	PRJDB1127	SAMD00036748	3695	3439	148		Geobacillus	98.71	0.22	1	0	0	0	d__Bacteria	p__Bacillota	c__Bacilli	o__Bacillales	f__Anoxybacillaceae	g__Geobacillus	s__Geobacillus thermoleovorans
GCF_036219675.1	ASM3621967v1	Geobacillus kaustophilus	1462	OK		NRS-1623					GCF_036219675.1-RS_2025_01_26	3415120		157	Scaffold	45317	JARMSA01	50020	52515	141	52.5							Illumina NovaSeq	USDA-ARS-NCAUR	PRJNA802201	SAMN33769962	3561	3298	158		Geobacillus	99.12	0.44	1	0	0	0	d__Bacteria	p__Bacillota	c__Bacilli	o__Bacillales	f__Anoxybacillaceae	g__Geobacillus	s__Geobacillus thermoleovorans
GCF_000447395.1	GA8_Ver1	Geobacillus sp. A8	1095383	OK		A8					GCF_000447395.1-RS_2024_08_22	3348314		173	Contig	41501	AUXP01	63318	63318	173	52.5							454	University of the Free State	PRJNA213133	SAMN02258452	3493	3164	225		Geobacillus	95.71	0.33	1	0	0	0	d__Bacteria	p__Bacillota	c__Bacilli	o__Bacillales	f__Anoxybacillaceae	g__Geobacillus	s__Geobacillus thermoleovorans
GCF_040327975.1	ASM4032797v1	Geobacillus sp. G4	3169691	OK		G4					GCF_040327975.1-RS_2024_12_02	3361382		160	Contig	45468	JBEPJY01	236119	236119	160	52.5							Illumina NovaSeq	Universidade Federal do Tocantins	PRJNA1124973	SAMN41878472	3460	3247	110		Geobacillus	99.12	0.66	1	0	0	0	d__Bacteria	p__Bacillota	c__Bacilli	o__Bacillales	f__Anoxybacillaceae	g__Geobacillus	s__Geobacillus thermoleovorans
GCF_002335725.1	ASM233572v1	Geobacillus sp. FJAT-46040	2011017	OK		FJAT-46040					GCF_002335725.1-RS_2024_08_13	3361148		61	Scaffold	42999	NISS01	200717	3354660	5	52.5							Illumina HiSeq	Fujian Academy of Agricultural Sciences	PRJNA390033	SAMN07212131	3524	3140	267		Geobacillus	98.03	0.66	1	0	0	0	d__Bacteria	p__Bacillota	c__Bacilli	o__Bacillales	f__Anoxybacillaceae	g__Geobacillus	s__Geobacillus thermoleovorans
GCF_022341265.1	ASM2234126v1	Geobacillus sp. YHL	2796117	OK		YHL					GCF_022341265.1-RS_2024_08_18	3426484		47	Contig	44609	JAEIGB01	145810	145810	47	52.5							Illumina HiSeq	Jiangxi Normal University	PRJNA684993	SAMN17073653	3506	3288	109		Geobacillus	99.56	1.1	1	0	0	0	d__Bacteria	p__Bacillota	c__Bacilli	o__Bacillales	f__Anoxybacillaceae	g__Geobacillus	s__Geobacillus thermoleovorans
GCF_007197855.1	ASM719785v1	Geobacillus sp. LEMMJ02	2595057	OK		LEMMJ02					GCF_007197855.1-RS_2024_08_01	3436274		433	Contig	43667	VKJO01	138292	138292	433	52.5							Illumina MiSeq	Federal University of Rio de Janeiro	PRJNA554144	SAMN12256762	3574	3308	152		Geobacillus	99.56	2.72	1	0	0	0	d__Bacteria	p__Bacillota	c__Bacilli	o__Bacillales	f__Anoxybacillaceae	g__Geobacillus	s__Geobacillus thermoleovorans
GCF_000691465.1	CAMR5420assem6	Geobacillus sp. CAMR5420	1482739	OK		CAMR5420					GCF_000691465.1-RS_2024_05_25	3499823		96	Contig	41774	JHUS01	95605	95605	96	52							Illumina GAIIx	Centre for Microbial Ecology and Genomics	PRJNA243324	SAMN02715734	3601	3343	151		Geobacillus	99.56	0.66	1	0	0	0	d__Bacteria	p__Bacillota	c__Bacilli	o__Bacillales	f__Anoxybacillaceae	g__Geobacillus	s__Geobacillus thermoleovorans
GCF_050467865.1	ASM5046786v1	Geobacillus thermopakistaniensis	1408282	OK		NRRL NRS-1624					GCF_050467865.1-RS_2025_05_21	3315484		120	Contig	45797	JBDGHW01	85009	85009	120	52.5							Illumina NovaSeq	USDA-ARS-NCAUR	PRJNA802201	SAMN41009662	3466	3237	132		Geobacillus	99.51	0.22	1	0	0	0	d__Bacteria	p__Bacillota	c__Bacilli	o__Bacillales	f__Anoxybacillaceae	g__Geobacillus	s__Geobacillus thermoleovorans
GCF_001026865.1	ASM102686v1	Geobacillus sp. ZGt-1	1631556	OK		ZGt-1					GCF_001026865.1-RS_2024_08_13	3483107		722	Scaffold	42160	LDPD01	12712	194206	241	52							Illumina	Lund Univesrity	PRJNA278519	SAMN03420899	3806	3271	509		Geobacillus	93.18	1.86	1	0	0	0	d__Bacteria	p__Bacillota	c__Bacilli	o__Bacillales	f__Anoxybacillaceae	g__Geobacillus	s__Geobacillus thermoleovorans
GCF_001274575.1	ASM127457v1	Geobacillus stearothermophilus 10	272567	Inconclusive		10					NCBI Prokaryotic Genome Annotation Pipeline (PGAP)	3676494	2	2	Complete Genome	42242		3654829	3654829	2	52.5							PacBio	The University of Oklahoma	PRJNA252389	SAMN04012428	3700	3451	128		Geobacillus	96.71	1.75	1	0	0	0	d__Bacteria	p__Bacillota	c__Bacilli	o__Bacillales	f__Anoxybacillaceae	g__Geobacillus	s__Geobacillus thermoleovorans
GCF_019448595.1	ASM1944859v1	Geobacillus thermoleovorans	33941	OK		thermoleovorans					NCBI Prokaryotic Genome Annotation Pipeline (PGAP)	3499025		138	Contig	44412	JAHZOG01	117442	117442	138	52							Illumina HiSeq	Faculty of Pharmacy, Belgrade University	PRJNA749922	SAMN20425728	3674	3385	151		Geobacillus	99.56	0.71	1	0	0	0	d__Bacteria	p__Bacillota	c__Bacilli	o__Bacillales	f__Anoxybacillaceae	g__Geobacillus	s__Geobacillus thermoleovorans
GCF_004346755.1	ASM434675v1	Anoxybacteroides amylolyticum	294699	Inconclusive		MR3C					GCF_004346755.1-RS_2024_11_24	3549868		100	Scaffold	43535	SMDM01	70729	70729	98	52							Illumina HiSeq	DOE Joint Genome Institute	PRJNA332778	SAMN05445842	3692	3465	119		Anoxybacillus	93.57	8.19	1	0	0	0	d__Bacteria	p__Bacillota	c__Bacilli	o__Bacillales	f__Anoxybacillaceae	g__Geobacillus	s__Geobacillus thermoleovorans
GCF_040746435.1	ASM4074643v1	Geobacillus thermoleovorans	33941	Inconclusive		THC23A					GCF_040746435.1-RS_2024_07_17	3482211		269	Contig	45490	JAZGOJ01	168906	168906	269	52							Illumina NovaSeq	Universidad Catolica del Maule	PRJNA1070721	SAMN39658617	3731	3408	209		Geobacillus	98.9	1.59	1	0	0	0	d__Bacteria	p__Bacillota	c__Bacilli	o__Bacillales	f__Anoxybacillaceae	g__Geobacillus	s__Geobacillus thermoleovorans_A
GCF_000948285.1	BFA_4_A	Geobacillus kaustophilus	1462	Inconclusive		Et7/4					GCF_000948285.1-RS_2025_03_15	3684318		3	Contig	42068	JYBP01	3587279	3587279	3	51.5							Illumina	Los Alamos National Laboratory	PRJNA260742	SAMN03025780	3809	3471	208		Geobacillus	98.66	0.24	1	0	0	0	d__Bacteria	p__Bacillota	c__Bacilli	o__Bacillales	f__Anoxybacillaceae	g__Geobacillus	s__Geobacillus thermoleovorans_A
GCF_000948165.1	BFA_3_A	Geobacillus kaustophilus	1462	Inconclusive		Et2/3					GCF_000948165.1-RS_2024_12_01	3513570		142	Contig	42068	JYCF01	57548	57548	142	52							Illumina	Los Alamos National Laboratory	PRJNA260741	SAMN03025779	3744	3518	151		Geobacillus	98.9	0.66	1	0	0	0	d__Bacteria	p__Bacillota	c__Bacilli	o__Bacillales	f__Anoxybacillaceae	g__Geobacillus	s__Geobacillus thermoleovorans_A
GCF_009901865.1	ASM990186v1	Geobacillus sp. TFV-3	1897059	OK		TFV-3					GCF_009901865.1-RS_2024_12_01	3408572		1	Contig	43847	MPSP01	3408572	3408572	1	52							PacBio RSII	University Malaysia Sabah	PRJNA344835	SAMN05712602	3503	3182	201		Geobacillus	98.14	0.56	1	0	0	0	d__Bacteria	p__Bacillota	c__Bacilli	o__Bacillales	f__Anoxybacillaceae	g__Geobacillus	s__Geobacillus thermoleovorans_A
GCF_029455315.1	ASM2945531v1	Geobacillus stearothermophilus	1422	Inconclusive		GF16					GCF_029455315.1-RS_2025_06_01	3319893		220	Contig	45013	JAROKV01	55949	55949	220	52.5							Illumina NovaSeq	University of Naples Federico II	PRJNA947575	SAMN33859539	3527	3243	187		Geobacillus	98.19	0.24	1	0	0	0	d__Bacteria	p__Bacillota	c__Bacilli	o__Bacillales	f__Anoxybacillaceae	g__Geobacillus	s__Geobacillus thermophilus
GCF_050475705.1	ASM5047570v1	Geobacillus stearothermophilus	1422	OK		NRS-70					GCF_050475705.1-RS_2025_05_21	2966296		142	Contig	45797	JBCMWY01	51908	51908	142	52.5							Illumina NovaSeq	USDA-ARS-NCAUR	PRJNA802201	SAMN41009840	3165	2872	192		Geobacillus	96.65	0.22	1	0	0	0	d__Bacteria	p__Bacillota	c__Bacilli	o__Bacillales	f__Anoxybacillaceae	g__Geobacillus	s__Geobacillus thermophilus
GCF_050475165.1	ASM5047516v1	Geobacillus stearothermophilus	1422	OK		NRS-75					GCF_050475165.1-RS_2025_05_21	3230690		215	Contig	45797	JBCMVY01	40978	40978	215	52							Illumina NovaSeq	USDA-ARS-NCAUR	PRJNA802201	SAMN41009866	3479	3137	238		Geobacillus	97.09	0.76	1	0	0	0	d__Bacteria	p__Bacillota	c__Bacilli	o__Bacillales	f__Anoxybacillaceae	g__Geobacillus	s__Geobacillus thermophilus
GCF_050474905.1	ASM5047490v1	Geobacillus stearothermophilus	1422	OK		NRS-79					GCF_050474905.1-RS_2025_05_21	3102922		189	Contig	45797	JBCMVM01	37736	37736	189	52.5							Illumina NovaSeq	USDA-ARS-NCAUR	PRJNA802201	SAMN41009879	3337	3008	225		Geobacillus	97.46	0.72	1	0	0	0	d__Bacteria	p__Bacillota	c__Bacilli	o__Bacillales	f__Anoxybacillaceae	g__Geobacillus	s__Geobacillus thermophilus
GCF_013096875.1	ASM1309687v1	Geobacillus sp. DSP4a	2508873	OK		DSP4a					GCF_013096875.1-RS_2024_08_25	3314287		310	Contig	43966	SDLD01	58160	58160	310	52.5							Illumina HiSeq	Institute for Applied Ecology - University of Canberra	PRJNA516322	SAMN10787358	3550	3142	263		Geobacillus	97.28	0.33	1	0	0	0	d__Bacteria	p__Bacillota	c__Bacilli	o__Bacillales	f__Anoxybacillaceae	g__Geobacillus	s__Geobacillus thermophilus
GCF_030376805.1	ASM3037680v1	Geobacillus stearothermophilus	1422	Inconclusive		EF60133					NCBI Prokaryotic Genome Annotation Pipeline (PGAP)	3654319	1	1	Complete Genome	45107		3654319	3654319	1	52							Oxford Nanopore MinION	Yonsei University	PRJNA983507	SAMN35768736	3714	3426	165		Geobacillus	98.25	0.7	1	0	0	0	d__Bacteria	p__Bacillota	c__Bacilli	o__Bacillales	f__Anoxybacillaceae	g__Geobacillus	s__Geobacillus thermophilus
GCF_030376845.1	ASM3037684v1	Geobacillus stearothermophilus	1422	Inconclusive		EF60134					NCBI Prokaryotic Genome Annotation Pipeline (PGAP)	3602581	1	1	Complete Genome	45107		3602581	3602581	1	52							PacBio Sequel	Yonsei University	PRJNA983507	SAMN35768739	3744	3409	213		Geobacillus	98.52	0.33	1	0	0	0	d__Bacteria	p__Bacillota	c__Bacilli	o__Bacillales	f__Anoxybacillaceae	g__Geobacillus	s__Geobacillus thermophilus
GCF_001028085.1	ASM102808v1	Geobacillus sp. 12AMOR1	1629723	OK		12AMOR1						3442724	2	2	Complete Genome	42170		3410035	3410035	2	52							PacBio	Centre for Geobiology	PRJNA277925	SAMN03400067								1	0	0	0	d__Bacteria	p__Bacillota	c__Bacilli	o__Bacillales	f__Anoxybacillaceae	g__Geobacillus	s__Geobacillus thermophilus
GCF_000749985.1	ASM74998v1	Geobacillus stearothermophilus	1422	Inconclusive		53						3269141		178	Contig	41890	JPYV01	37204	37204	178								Illumina MiSeq	THE INSTITUTE OF CYTOLOGY AND GENETICS	PRJNA252422	SAMN02850071								1	0	0	0	d__Bacteria	p__Bacillota	c__Bacilli	o__Bacillales	f__Anoxybacillaceae	g__Geobacillus	s__Geobacillus thermophilus
GCF_000743495.1	ASM74349v1	Geobacillus stearothermophilus	1422	Inconclusive		22						3214426		199	Contig	41876	JQCS01	36002	36002	199								Illumina MiSeq	THE INSTITUTE OF CYTOLOGY AND GENETICS	PRJNA246673	SAMN02769493								1	0	0	0	d__Bacteria	p__Bacillota	c__Bacilli	o__Bacillales	f__Anoxybacillaceae	g__Geobacillus	s__Geobacillus thermophilus
GCF_000733845.1	ASM73384v1	Geobacillus vulcani PSS1	1382315	Inconclusive		PSS1					GCF_000733845.1-RS_2024_12_01	3389115		1	Contig	41844	JPOI01	3389115	3389115	1	52.5							PacBio RS; Illumina HiSeq 2000	DOE Joint Genome Institute	PRJNA214297	SAMN02744877	3459	3251	90		Geobacillus	99.56	1.24	1	0	0	0	d__Bacteria	p__Bacillota	c__Bacilli	o__Bacillales	f__Anoxybacillaceae	g__Geobacillus	s__Geobacillus vulcani
GCF_013096845.1	ASM1309684v1	Geobacillus sp. BMUD	2508876	OK		BMUD					GCF_013096845.1-RS_2024_07_31	3456851		119	Contig	43966	SDLA01	188577	188577	119	52							Illumina HiSeq	Institute for Applied Ecology - University of Canberra	PRJNA516322	SAMN10787408	3526	3304	100		Geobacillus	99.56	2.23	1	0	0	0	d__Bacteria	p__Bacillota	c__Bacilli	o__Bacillales	f__Anoxybacillaceae	g__Geobacillus	s__Geobacillus vulcani
GCF_030414215.1	ASM3041421v1	Geobacillus zalihae	213419	OK		JS1-2					GCF_030414215.1-RS_2024_07_12	3567837	2	2	Complete Genome	45117		3532984	3532984	2	52.5							PacBio Sequel; Illumina	National Institute of Agricultural Sciences	PRJNA989262	SAMN36083148	3590	3366	104		Geobacillus	99.56	1.72	1	0	0	0	d__Bacteria	p__Bacillota	c__Bacilli	o__Bacillales	f__Anoxybacillaceae	g__Geobacillus	s__Geobacillus zalihae
GCF_014679335.1	ASM1467933v1	Geobacillus zalihae	213419	OK		SURF-114					GCF_014679335.1-RS_2024_11_06	3563283	1	1	Complete Genome	44096		3563283	3563283	1	52							Oxford Nanopore MiniION	Jet Propulsion Laboratory, California Institute of Technology	PRJNA662697	SAMN06347033	3673	3279	273		Geobacillus	97.3	0.26	1	0	0	0	d__Bacteria	p__Bacillota	c__Bacilli	o__Bacillales	f__Anoxybacillaceae	g__Geobacillus	s__Geobacillus zalihae
GCF_014678925.1	ASM1467892v1	Geobacillus zalihae	213419	OK		SURF-189					GCF_014678925.1-RS_2024_11_06	3562720	1	1	Complete Genome	44096		3562720	3562720	1	52							Oxford Nanopore MiniION	Jet Propulsion Laboratory, California Institute of Technology	PRJNA662697	SAMN06347034	3630	3344	165		Geobacillus	99.12	0.93	1	0	0	0	d__Bacteria	p__Bacillota	c__Bacilli	o__Bacillales	f__Anoxybacillaceae	g__Geobacillus	s__Geobacillus zalihae
GCF_001592395.1	ASM159239v1	Geobacillus sp. JS12	1813182	OK		JS12					NCBI Prokaryotic Genome Annotation Pipeline (PGAP)	3721489	1	1	Complete Genome	42444		3721489	3721489	1	52							Pacbio RS II	Korea Polar Research Institute	PRJNA314835	SAMN04544377	3826	3268	438		Geobacillus	88	0.05	1	0	0	0	d__Bacteria	p__Bacillota	c__Bacilli	o__Bacillales	f__Anoxybacillaceae	g__Geobacillus	s__Geobacillus zalihae
GCF_000336445.1	ASM33644v1	Geobacillus sp. GHH01	1233873	OK		GHH01					GCF_000336445.1-RS_2024_08_22	3583134	1	1	Complete Genome	41309		3583134	3583134	1	52.5							Sanger dideoxy sequencing; 454; Illumina	Georg-August-University Goettingen, Genomic and Applied Microbiology, Goettingen Genomics Laboratory	PRJNA180997	SAMN02603276	3623	3364	136		Geobacillus	99.12	0.22	1	0	0	0	d__Bacteria	p__Bacillota	c__Bacilli	o__Bacillales	f__Anoxybacillaceae	g__Geobacillus	s__Geobacillus zalihae
GCF_001544135.1	ASM154413v1	Geobacillus zalihae NBRC 101842	1220596	OK		NBRC 101842					GCF_001544135.1-RS_2024_09_02	3539687		164	Contig	42395	BCPV01	51843	51843	164	52							454 GS-FLX Titanium; Illumina HiSeq 1000	National Institute of Technology and Evaluation	PRJDB415	SAMD00045737	3696	3425	167	assembly from type material	Geobacillus	98.03	0.24	1	0	0	0	d__Bacteria	p__Bacillota	c__Bacilli	o__Bacillales	f__Anoxybacillaceae	g__Geobacillus	s__Geobacillus zalihae
GCF_002077855.1	ASM207785v1	Geobacillus zalihae	213419	OK		SURF-114					GCF_002077855.1-RS_2025_04_11	3431480		153	Contig	42828	NAGE01	52431	52431	153	52.5							Illumina HiSeq	Jet Propulsion Laboratory, California Institute of Technology	PRJNA354604	SAMN06347033	3575	3322	151		Geobacillus	98.65	0.77	1	0	0	0	d__Bacteria	p__Bacillota	c__Bacilli	o__Bacillales	f__Anoxybacillaceae	g__Geobacillus	s__Geobacillus zalihae
GCF_002077835.1	ASM207783v1	Geobacillus zalihae	213419	OK		SURF-189					GCF_002077835.1-RS_2025_04_11	3553583		372	Scaffold	42828	NAGF01	32887	32887	363	52.5							Illumina HiSeq	Jet Propulsion Laboratory, California Institute of Technology	PRJNA354604	SAMN06347034	3831	3441	292		Geobacillus	93.17	4.86	1	0	0	0	d__Bacteria	p__Bacillota	c__Bacilli	o__Bacillales	f__Anoxybacillaceae	g__Geobacillus	s__Geobacillus zalihae
GCF_004123125.1	ASM412312v1	Geobacillus sp. PK12	2508525	OK		PK12					GCF_004123125.1-RS_2024_07_31	3631614		191	Scaffold	43495	SDKL01	82049	93437	189	51.5							Illumina HiSeq	-	PRJNA516786	SAMN10797714	3596	3354	144		Geobacillus	99.12	1.01	1	0	0	0	d__Bacteria	p__Bacillota	c__Bacilli	o__Bacillales	f__Anoxybacillaceae	g__Geobacillus	s__Geobacillus zalihae
GCF_000422025.1	DUJ	Geobacillus sp. WSUCF1	886559	OK		WSUCF1					GCF_000422025.1-RS_2024_08_13	3402383		346	Contig	41466	ATCO01	22601	22601	346	52							IonTorrent	South Dakota School of Mines and Technology	PRJNA192273	SAMN02471005	3642	3065	490		Geobacillus	89.64	0.51	1	0	0	0	d__Bacteria	p__Bacillota	c__Bacilli	o__Bacillales	f__Anoxybacillaceae	g__Geobacillus	s__Geobacillus zalihae
GCF_001700985.1	ASM170098v1	Parageobacillus thermoglucosidasius	1426	OK		Wild Type					GCF_001700985.1-RS_2025_05_13	4004923	3	3	Complete Genome	42591		3873105	3873105	3	44							Illumina	University of Nottingham	PRJNA330787	SAMN05416582	4041	3768	151	assembly from type material	Bacillales	98.51	0.37	1	0	1	1	d__Bacteria	p__Bacillota	c__Bacilli	o__Bacillales	f__Anoxybacillaceae	g__Parageobacillus	s__Parageobacillus thermoglucosidasius
GCF_001295365.1	ASM129536v1	Parageobacillus thermoglucosidasius	1426	OK		DSM 2542					GCF_001295365.1-RS_2025_05_13	3873116	1	1	Complete Genome	42269		3873116	3873116	1	44							PacBio	Institute of Microbiology, Chinese Academy of Sciences	PRJNA296418	SAMN04099008	3910	3648	140	assembly from type material	Bacillales	98.43	0.37	1	0	1	1	d__Bacteria	p__Bacillota	c__Bacilli	o__Bacillales	f__Anoxybacillaceae	g__Parageobacillus	s__Parageobacillus thermoglucosidasius
GCF_001902495.1	ASM190249v1	Parageobacillus thermoglucosidasius	1426	OK		TM242					GCF_001902495.1-RS_2025_03_05	4004339	3	3	Complete Genome	42717		3872522	3872522	3	44							Illumina	University of Nottingham	PRJNA330787	SAMN05416583	4038	3767	149		Bacillales	98.51	0.37	1	0	1	1	d__Bacteria	p__Bacillota	c__Bacilli	o__Bacillales	f__Anoxybacillaceae	g__Parageobacillus	s__Parageobacillus thermoglucosidasius
GCF_024509915.1	ASM2450991v1	Parageobacillus thermoglucosidasius	1426	OK		23.6					GCF_024509915.1-RS_2024_08_17	4023811	3	3	Complete Genome	44655		3870685	3870685	3	43.5							Illumina HiSeq	IRNAS-CSIC	PRJNA668107	SAMN16397577	4147	3871	140		Bacillales	99.25		1	0	1	1	d__Bacteria	p__Bacillota	c__Bacilli	o__Bacillales	f__Anoxybacillaceae	g__Parageobacillus	s__Parageobacillus thermoglucosidasius
GCF_048834525.1	ASM4883452v1	Parageobacillus thermoglucosidasius	1426	OK		W-36					GCF_048834525.1-RS_2025_03_25	3957682	3	3	Complete Genome	45742		3860844	3860844	3	44							PacBio	Key Laboratory of Molecular Microbiology and Technology, Nankai University	PRJNA1228286	SAMN47021192	4139	3876	140		Bacillales	99.25		1	0	1	1	d__Bacteria	p__Bacillota	c__Bacilli	o__Bacillales	f__Anoxybacillaceae	g__Parageobacillus	s__Parageobacillus thermoglucosidasius
GCF_022846475.1	ASM2284647v1	Parageobacillus thermoglucosidasius	1426	OK		BH4-1					GCF_022846475.1-RS_2025_04_20	3892282	2	2	Complete Genome	44617		3798953	3798953	2	44							DNBSEQ; GridION	National Institute of Advanced Industrial Science and Technology	PRJDB12551	SAMD00442892	3940	3684	134		Bacillales	99.25	0.37	1	0	1	1	d__Bacteria	p__Bacillota	c__Bacilli	o__Bacillales	f__Anoxybacillaceae	g__Parageobacillus	s__Parageobacillus thermoglucosidasius
GCF_000178395.2	ASM17839v2	Parageobacillus thermoglucosidasius C56-YS93	634956	OK		C56-YS93					GCF_000178395.2-RS_2025_03_31	3993793	3	3	Complete Genome	40704		3893306	3893306	3	44							454/Illumina	US DOE Joint Genome Institute (JGI-PGF)	PRJNA40781	SAMN02232024	4095	3812	161		Bacillales	98.51	0.37	1	0	1	1	d__Bacteria	p__Bacillota	c__Bacilli	o__Bacillales	f__Anoxybacillaceae	g__Parageobacillus	s__Parageobacillus thermoglucosidasius
GCF_000258725.1	ASM25872v1	Parageobacillus thermoglucosidasius TNO-09.020	1136178	OK		TNO-09.020					GCF_000258725.1-RS_2025_01_30	3740238	1	31	Chromosome	41017	AJJN01	254575	3740238	1	44							Sanger dideoxy sequencing; 454; Illumina	CMBI	PRJNA81577	SAMN02471215	3832	3595	133		Bacillales	99.25	0.37	1	0	1	1	d__Bacteria	p__Bacillota	c__Bacilli	o__Bacillales	f__Anoxybacillaceae	g__Parageobacillus	s__Parageobacillus thermoglucosidasius
GCF_000966225.1	DSM2542-Assem1	Parageobacillus thermoglucosidasius	1426	OK		DSM 2542					GCF_000966225.1-RS_2025_05_17	3907140		72	Contig	42093	LAKX01	127671	127671	72	43.5							Illumina HiSeq	CAS Key Laboratory of Microbial Physiological and Metabolic Engineering, Institute of Microbiology	PRJNA279458	SAMN03447989	4011	3746	154	assembly from type material	Bacillales	98.51	0.37	1	0	1	1	d__Bacteria	p__Bacillota	c__Bacilli	o__Bacillales	f__Anoxybacillaceae	g__Parageobacillus	s__Parageobacillus thermoglucosidasius
GCF_000648295.1	ASM64829v1	Parageobacillus thermoglucosidasius NBRC 107763	1223501	OK		NBRC 107763					GCF_000648295.1-RS_2024_08_09	3871162		68	Contig	41751	BAWP01	169272	169272	68	43.5							454 GS-FLX Titanium; Illumina HiSeq 1000	National Institute of Technology and Evaluation	PRJDB427	SAMD00000343	3958	3729	139	assembly from type material	Bacillales	98.51	0.37	1	0	1	1	d__Bacteria	p__Bacillota	c__Bacilli	o__Bacillales	f__Anoxybacillaceae	g__Parageobacillus	s__Parageobacillus thermoglucosidasius
GCF_014218625.1	ASM1421862v1	Parageobacillus thermoglucosidasius	1426	OK		DSM 2543					GCF_014218625.1-RS_2024_09_27	3961678	2	5	Contig	43311	QQOJ01	2015116	2015116	5	44							Illumina HiSeq	University of the Witwatersrand	PRJNA482718	SAMN09711376	4007	3742	150		Bacillales	99.25	0.37	1	0	1	1	d__Bacteria	p__Bacillota	c__Bacilli	o__Bacillales	f__Anoxybacillaceae	g__Parageobacillus	s__Parageobacillus thermoglucosidasius
GCF_014218645.1	ASM1421864v1	Parageobacillus thermoglucosidasius	1426	OK		DSM 6285					GCF_014218645.1-RS_2024_09_27	3967726	1	9	Contig	43311	QQOK01	1171308	1171308	9	43.5							Illumina HiSeq	University of the Witwatersrand	PRJNA482719	SAMN09711377	4034	3782	141		Bacillales	99.25	0.37	1	0	1	1	d__Bacteria	p__Bacillota	c__Bacilli	o__Bacillales	f__Anoxybacillaceae	g__Parageobacillus	s__Parageobacillus thermoglucosidasius
GCF_014218665.1	DSM21625-FIN	Parageobacillus thermoglucosidasius	1426	OK		DSM 21625					GCF_014218665.1-RS_2024_09_27	4006039	1	22	Contig	43311	QQOL01	621477	621477	22	44							Illumina HiSeq	University of the Witwatersrand	PRJNA482720	SAMN09711378	4110	3846	148		Bacillales	99.25	0.37	1	0	1	1	d__Bacteria	p__Bacillota	c__Bacilli	o__Bacillales	f__Anoxybacillaceae	g__Parageobacillus	s__Parageobacillus thermoglucosidasius
GCF_003865195.2	ASM386519v2	Parageobacillus thermoglucosidasius	1426	OK		TG4					GCF_003865195.2-RS_2024_08_26	3948523	1	32	Scaffold	43433	BHZK01	359785	3846774	12	44							Illumina MiSeq	Laboratory of Marine Microbiology, Graduate School of Agriculture, Kyoto University	PRJDB7652	SAMD00150856	4066	3801	139		Bacillales	99.25	0.37	1	0	1	1	d__Bacteria	p__Bacillota	c__Bacilli	o__Bacillales	f__Anoxybacillaceae	g__Parageobacillus	s__Parageobacillus thermoglucosidasius
GCF_001651535.1	ASM165153v1	Parageobacillus thermoglucosidasius	1426	OK		GT23					GCF_001651535.1-RS_2025_01_15	3696463		53	Scaffold	42515	LUCT01	212923	212923	52	44							Illumina HiSeq	NIZO food research	PRJNA314192	SAMN04532072	3769	3597	125		Bacillales	99.25	0.37	1	0	1	1	d__Bacteria	p__Bacillota	c__Bacilli	o__Bacillales	f__Anoxybacillaceae	g__Parageobacillus	s__Parageobacillus thermoglucosidasius
GCF_036184085.1	ASM3618408v1	Parageobacillus thermoglucosidasius	1426	OK		B1-2					GCF_036184085.1-RS_2024_08_15	3904656	2	202	Scaffold	45169	BTHJ01	199687	199687	199	44							DNBSEQ-G400	Laboratory of Marine Microbiology, Graduate School of Agriculture, Kyoto University	PRJDB16355	SAMD00634926	4053	3781	164		Bacillales	99.25		1	0	1	1	d__Bacteria	p__Bacillota	c__Bacilli	o__Bacillales	f__Anoxybacillaceae	g__Parageobacillus	s__Parageobacillus thermoglucosidasius
GCF_036225665.1	ASM3622566v1	Parageobacillus thermoglucosidasius	1426	OK		NRS-110					GCF_036225665.1-RS_2025_01_26	3918834		95	Scaffold	45318	JARTKK01	153726	153726	76	43.5							Illumina NovaSeq	USDA-ARS-NCAUR	PRJNA802201	SAMN33940991	4053	3799	145		Bacillales	99.25	0.37	1	0	1	1	d__Bacteria	p__Bacillota	c__Bacilli	o__Bacillales	f__Anoxybacillaceae	g__Parageobacillus	s__Parageobacillus thermoglucosidasius
GCF_036225705.1	ASM3622570v1	Parageobacillus thermoglucosidasius	1426	OK		NRS-109					GCF_036225705.1-RS_2025_01_26	3880150		77	Scaffold	45318	JARTKL01	153677	153677	75	44							Illumina NovaSeq	USDA-ARS-NCAUR	PRJNA802201	SAMN33940990	4013	3761	143		Bacillales	99.19	0.37	1	0	1	1	d__Bacteria	p__Bacillota	c__Bacilli	o__Bacillales	f__Anoxybacillaceae	g__Parageobacillus	s__Parageobacillus thermoglucosidasius
GCF_036225725.1	ASM3622572v1	Parageobacillus thermoglucosidasius	1426	OK		NRS-107					GCF_036225725.1-RS_2025_01_26	3897903		74	Scaffold	45318	JARTKN01	138757	141152	73	43.5							Illumina NovaSeq	USDA-ARS-NCAUR	PRJNA802201	SAMN33940988	4037	3795	134		Bacillales	99.25	0.37	1	0	1	1	d__Bacteria	p__Bacillota	c__Bacilli	o__Bacillales	f__Anoxybacillaceae	g__Parageobacillus	s__Parageobacillus thermoglucosidasius
GCF_050480145.1	ASM5048014v1	Parageobacillus thermoglucosidasius	1426	OK		NRS-155					GCF_050480145.1-RS_2025_05_21	3823636		96	Contig	45797	JBCNEL01	136478	136478	96	43.5							Illumina NovaSeq	USDA-ARS-NCAUR	PRJNA802201	SAMN41009646	3952	3718	147		Bacillales	99.25	0.75	1	0	1	1	d__Bacteria	p__Bacillota	c__Bacilli	o__Bacillales	f__Anoxybacillaceae	g__Parageobacillus	s__Parageobacillus thermoglucosidasius
GCF_050480185.1	ASM5048018v1	Parageobacillus thermoglucosidasius	1426	OK		NRS-154					GCF_050480185.1-RS_2025_05_21	3822702		101	Contig	45797	JBCNEN01	136478	136478	101	43.5							Illumina NovaSeq	USDA-ARS-NCAUR	PRJNA802201	SAMN41009644	3949	3714	150		Bacillales	98.51	0.75	1	0	1	1	d__Bacteria	p__Bacillota	c__Bacilli	o__Bacillales	f__Anoxybacillaceae	g__Parageobacillus	s__Parageobacillus thermoglucosidasius
GCF_050480265.1	ASM5048026v1	Parageobacillus thermoglucosidasius	1426	OK		NRS-153					GCF_050480265.1-RS_2025_05_21	3817257		103	Contig	45797	JBCNER01	136215	136215	103	43.5							Illumina NovaSeq	USDA-ARS-NCAUR	PRJNA802201	SAMN41009640	3945	3706	148		Bacillales	99.25	0.75	1	0	1	1	d__Bacteria	p__Bacillota	c__Bacilli	o__Bacillales	f__Anoxybacillaceae	g__Parageobacillus	s__Parageobacillus thermoglucosidasius
GCF_036225685.1	ASM3622568v1	Parageobacillus thermoglucosidasius	1426	OK		NRS-108					GCF_036225685.1-RS_2025_01_26	3921005		88	Scaffold	45318	JARTKM01	127134	127134	82	43.5							Illumina NovaSeq	USDA-ARS-NCAUR	PRJNA802201	SAMN33940989	4078	3826	146		Bacillales	99.25	0.37	1	0	1	1	d__Bacteria	p__Bacillota	c__Bacilli	o__Bacillales	f__Anoxybacillaceae	g__Parageobacillus	s__Parageobacillus thermoglucosidasius
GCF_002159055.1	ASM215905v1	Parageobacillus thermoglucosidasius	1426	OK					ZCTH02-B4		GCF_002159055.1-RS_2025_04_15	4382928		244	Contig	42885	LZRS01	33740	33740	244	43.5							Illumina MiSeq	Instituto de Quimica	PRJNA324718	SAMN05223358	4574	4268	221		Bacillales	98.73	1.49	1	0	1	1	d__Bacteria	p__Bacillota	c__Bacilli	o__Bacillales	f__Anoxybacillaceae	g__Parageobacillus	s__Parageobacillus thermoglucosidasius
GCF_019806635.1	ZCTH01-B1	Parageobacillus thermoglucosidasius	1426	OK					ZCTH01-B1		GCF_019806635.1-RS_2025_04_16	3963704		401	Contig	44438	PIUJ01	17705	17705	401	43.5							Illumina MiSeq	Microbial diversity studies of the Sao Paulo Zoo	PRJNA419945	SAMN08102428	4208	3904	215		Bacillales	98.69	0.37	1	0	1	1	d__Bacteria	p__Bacillota	c__Bacilli	o__Bacillales	f__Anoxybacillaceae	g__Parageobacillus	s__Parageobacillus thermoglucosidasius
GCF_001587555.1	B4168	Anoxybacillus flavithermus	33934	Inconclusive		B4168					NCBI Prokaryotic Genome Annotation Pipeline (PGAP)	3720353		66	Scaffold	42440	LQYU01	209190	229571	44								Illumina HiSeq	University of Groningen	PRJNA270597	SAMN03267297	3755	3488	171					1	0	1	1	d__Bacteria	p__Bacillota	c__Bacilli	o__Bacillales	f__Anoxybacillaceae	g__Parageobacillus	s__Parageobacillus thermoglucosidasius
GCF_022846435.1	ASM2284643v1	Parageobacillus sp. KH3-4	2916802	OK		KH3-4					GCF_022846435.1-RS_2024_05_16	3816932	1	1	Complete Genome	44617		3816932	3816932	1	43.5							DNBSEQ; GridION	National Institute of Advanced Industrial Science and Technology	PRJDB12551	SAMD00442693	3882	3632	124		Bacillaceae	99.35	0.97	1	0	0	0	d__Bacteria	p__Bacillota	c__Bacilli	o__Bacillales	f__Anoxybacillaceae	g__Parageobacillus	s__Parageobacillus thermoglucosidasius_A
GCF_001655645.1	ASM165564v1	Parageobacillus thermoglucosidasius	1426	Inconclusive		W-2					NCBI Prokaryotic Genome Annotation Pipeline (PGAP)	3894562		44	Contig	42524	LXMA01	411751	411751	44	43							Illumina MiSeq	Nankai University	PRJNA320062	SAMN04915186	4048	3838	128		Bacillales	99.16		1	0	0	0	d__Bacteria	p__Bacillota	c__Bacilli	o__Bacillales	f__Anoxybacillaceae	g__Parageobacillus	s__Parageobacillus thermoglucosidasius_A
GCF_016939435.1	ASM1693943v1	Parageobacillus toebii	153151	OK		NEB718					GCF_016939435.1-RS_2025_03_28	3456418	3	3	Complete Genome	44252		3402533	3402533	3	42							PacBio RSII	NEB	PRJNA622823	SAMN17843211	3606	3336	145		Bacillales	99.25		1	1	0	0	d__Bacteria	p__Bacillota	c__Bacilli	o__Bacillales	f__Anoxybacillaceae	g__Parageobacillus	s__Parageobacillus toebii
GCF_002217735.1	ASM221773v1	Parageobacillus galactosidasius	883812	Inconclusive		DSM 18751					GCF_002217735.1-RS_2025_05_03	3794830		6	Contig	42929	NDYL01	2017333	2017333	6	41.5							Illumina HiSeq	University of Pretoria	PRJNA383662	SAMN06770004	4029	3660	259	assembly from type material	Bacillales	99.25	1.12	1	1	0	0	d__Bacteria	p__Bacillota	c__Bacilli	o__Bacillales	f__Anoxybacillaceae	g__Parageobacillus	s__Parageobacillus toebii
GCF_003688615.2	ASM368861v2	Parageobacillus toebii NBRC 107807	1223503	OK		DSM 14590					GCF_003688615.2-RS_2025_04_23	3323060	2	2	Complete Genome	43920		3270071	3270071	2	42.5							PacBio	DOE Joint Genome Institute	PRJNA455457	SAMN09062732	3453	3150	181	assembly from type material	Bacillales	95.78		1	1	0	0	d__Bacteria	p__Bacillota	c__Bacilli	o__Bacillales	f__Anoxybacillaceae	g__Parageobacillus	s__Parageobacillus toebii
GCF_031199945.1	ASM3119994v1	Parageobacillus toebii	153151	OK		NEB857					NCBI Prokaryotic Genome Annotation Pipeline (PGAP)	3468548	2	2	Complete Genome	45175		3428372	3428372	2	42							PacBio RSII	NEB	PRJNA622823	SAMN37197882	3639	3355	158		Bacillales	98.51		1	1	0	0	d__Bacteria	p__Bacillota	c__Bacilli	o__Bacillales	f__Anoxybacillaceae	g__Parageobacillus	s__Parageobacillus toebii
GCF_007197795.1	ASM719779v1	Geobacillus sp. E263	391290	Inconclusive		E263					GCF_007197795.1-RS_2024_07_02	3477599	1	1	Complete Genome	43667		3477599	3477599	1	42.5							PacBio; Illumina HiSeq	Zhejiang University	PRJNA553850	SAMN12252226	3595	3261	209		Geobacillus	99.1	1.24	1	0	0	0	d__Bacteria	p__Bacillota	c__Bacilli	o__Bacillales	f__Anoxybacillaceae	g__Parageobacillus	s__Parageobacillus toebii
GCF_014196095.1	ASM1419609v1	Parageobacillus toebii NBRC 107807	1223503	OK		DSM 14590					GCF_014196095.1-RS_2024_09_26	3250809		40	Scaffold	44057	JACICZ01	176237	216262	37	42							Illumina	DOE Joint Genome Institute	PRJNA632341	SAMN14908466	3413	3188	130	assembly from type material	Bacillales	98.51		1	1	0	0	d__Bacteria	p__Bacillota	c__Bacilli	o__Bacillales	f__Anoxybacillaceae	g__Parageobacillus	s__Parageobacillus toebii
GCF_001598935.1	ASM159893v1	Parageobacillus toebii NBRC 107807	1223503	OK		NBRC 107807					GCF_001598935.1-RS_2024_08_12	3263973		46	Contig	42441	BDAQ01	158625	158625	46	42							454 GS-FLX Titanium; Illumina HiSeq 1000	National Institute of Technology and Evaluation	PRJDB429	SAMD00045740	3463	3219	138	assembly from type material	Bacillales	98.51		1	1	0	0	d__Bacteria	p__Bacillota	c__Bacilli	o__Bacillales	f__Anoxybacillaceae	g__Parageobacillus	s__Parageobacillus toebii
GCF_036225825.1	ASM3622582v1	Parageobacillus toebii	153151	OK		NRS-94					GCF_036225825.1-RS_2025_01_26	3213361		137	Scaffold	45318	JARTKS01	181022	181022	68	42.5							Illumina NovaSeq	USDA-ARS-NCAUR	PRJNA802201	SAMN33940983	3465	3208	143		Bacillales	99.25		1	1	0	0	d__Bacteria	p__Bacillota	c__Bacilli	o__Bacillales	f__Anoxybacillaceae	g__Parageobacillus	s__Parageobacillus toebii
GCF_050468765.1	ASM5046876v1	Parageobacillus toebii	153151	OK		NRS-93					GCF_050468765.1-RS_2025_05_21	3201100		70	Contig	45797	JBCNRJ01	134268	134268	70	42.5							Illumina NovaSeq	USDA-ARS-NCAUR	PRJNA802201	SAMN41009944	3404	3196	108		Bacillales	99.25		1	1	0	0	d__Bacteria	p__Bacillota	c__Bacilli	o__Bacillales	f__Anoxybacillaceae	g__Parageobacillus	s__Parageobacillus toebii
GCF_042055125.1	ASM4205512v1	Parageobacillus toebii	153151	OK		H-70					GCF_042055125.1-RS_2024_09_20	3104508		66	Contig	45554	JAZHOX01	134196	134196	66	42							Illumina	Yerevan State University	PRJNA1070958	SAMN39667077	3242	3056	133		Bacillales	95.52		1	1	0	0	d__Bacteria	p__Bacillota	c__Bacilli	o__Bacillales	f__Anoxybacillaceae	g__Parageobacillus	s__Parageobacillus toebii
GCF_036225805.1	ASM3622580v1	Parageobacillus toebii	153151	OK		NRS-95					GCF_036225805.1-RS_2025_01_26	3235327		106	Scaffold	45318	JARTKR01	82523	82523	103	42							Illumina NovaSeq	USDA-ARS-NCAUR	PRJNA802201	SAMN33940984	3459	3187	151		Bacillales	99.25	0.37	1	1	0	0	d__Bacteria	p__Bacillota	c__Bacilli	o__Bacillales	f__Anoxybacillaceae	g__Parageobacillus	s__Parageobacillus toebii
GCF_001587455.1	B4110	Parageobacillus toebii	153151	OK		B4110					GCF_001587455.1-RS_2024_12_10	3527506		234	Scaffold	42440	LQYW01	34970	45700	201	42							Illumina HiSeq	University of Groningen	PRJNA270597	SAMN03267295	3766	3427	231		Bacillales	99.25		1	0	0	0	d__Bacteria	p__Bacillota	c__Bacilli	o__Bacillales	f__Anoxybacillaceae	g__Parageobacillus	s__Parageobacillus toebii
GCF_030268025.1	ASM3026802v1	Parageobacillus sp. G301	2998290	OK		G301					GCF_030268025.1-RS_2024_06_26	3483861		9	Contig	45056	BSDB01	1376226	1376226	9	42							Illumina MiSeq	Graduate School of Agriculture, Kyoto University	PRJDB14871	SAMD00562293	3589	3389	121		Bacillaceae	98.45	0.32	1	1	1	1	d__Bacteria	p__Bacillota	c__Bacilli	o__Bacillales	f__Anoxybacillaceae	g__Parageobacillus	s__Parageobacillus toebii
GCF_003064505.1	ASM306450v1	Geobacillus sp. LYN3	2169582	Inconclusive		LYN3					GCF_003064505.1-RS_2024_07_02	3239860		333	Scaffold	43213	QCWL01	24298	2922681	110	42.5							Illumina HiSeq	sikkim university	PRJNA450255	SAMN08933550	3508	3152	262		Geobacillus	99.12	0.66	1	0	0	0	d__Bacteria	p__Bacillota	c__Bacilli	o__Bacillales	f__Anoxybacillaceae	g__Parageobacillus	s__Parageobacillus toebii
GCF_008017905.1	ASM801790v1	Geobacillus sp. AYS3	2603623	Inconclusive		AYS3					GCF_008017905.1-RS_2024_07_01	3160976		372	Contig	43696	VRMI01	21179	21179	372	42.5							Illumina HiSeq	sikkim university	PRJNA560027	SAMN12566390	3442	3135	232		Geobacillus	99.12	0.66	1	0	0	0	d__Bacteria	p__Bacillota	c__Bacilli	o__Bacillales	f__Anoxybacillaceae	g__Parageobacillus	s__Parageobacillus toebii
GCF_014679925.1	ASM1467992v1	Geobacillus sp. 44C	1963024	Failed		44C					NCBI Prokaryotic Genome Annotation Pipeline (PGAP)	3329032	1	1	Complete Genome	44096		3329032	3329032	1	42.5							Oxford Nanopore MiniION	Jet Propulsion Laboratory, California Institute of Technology	PRJNA662697	SAMN06347029	3514	3214	174		Geobacillus	99.31	0.85	1	1	0	0	d__Bacteria	p__Bacillota	c__Bacilli	o__Bacillales	f__Anoxybacillaceae	g__Parageobacillus	s__Parageobacillus toebii
GCF_041920485.1	ASM4192048v1	Parageobacillus toebii	153151	OK					N2OR2_T1.28		GCF_041920485.1-RS_2024_09_15	2747791		168	Contig	45548	JBHGXX01	26914	26914	168	42.5							Illumina NovaSeq	University of Calgary	PRJNA1110647	SAMN41454209	2938	2797	99		Bacillales	94.03		1	1	0	0	d__Bacteria	p__Bacillota	c__Bacilli	o__Bacillales	f__Anoxybacillaceae	g__Parageobacillus	s__Parageobacillus toebii
GCF_003367455.1	ASM336745v1	Parageobacillus toebii	153151	OK		PW12					NCBI Prokaryotic Genome Annotation Pipeline (PGAP)	3238931		570	Scaffold	43320	QREZ01	16823	26951	232								Illumina	University of Minnesota	PRJNA484024	SAMN09756839	3461	2917	464					1	0	0	0	d__Bacteria	p__Bacillota	c__Bacilli	o__Bacillales	f__Anoxybacillaceae	g__Parageobacillus	s__Parageobacillus toebii
GCF_002077865.1	ASM207786v1	Geobacillus sp. 44C	1963024	Inconclusive		44C					NCBI Prokaryotic Genome Annotation Pipeline (PGAP)	3220397		122	Scaffold	42828	NADQ01	85620	85620	121	42.5							Illumina HiSeq	Jet Propulsion Laboratory, California Institute of Technology	PRJNA354604	SAMN06347029	3406	3175	136		Geobacillus	99.56	1.29	1	1	0	0	d__Bacteria	p__Bacillota	c__Bacilli	o__Bacillales	f__Anoxybacillaceae	g__Parageobacillus	s__Parageobacillus toebii
GCF_013096895.1	ASM1309689v1	Geobacillus sp. NFOSA3	2508872	Inconclusive		NFOSA3					NCBI Prokaryotic Genome Annotation Pipeline (PGAP)	3394841		268	Contig	43966	SDLE01	72143	72143	268	42							Illumina HiSeq	Institute for Applied Ecology - University of Canberra	PRJNA516322	SAMN10787357	3668	3302	226		Geobacillus	99.12	1.48	1	1	0	0	d__Bacteria	p__Bacillota	c__Bacilli	o__Bacillales	f__Anoxybacillaceae	g__Parageobacillus	s__Parageobacillus toebii
GCF_002494375.1	ASM249437v1	Parageobacillus yumthangensis	2037913	Inconclusive		AYN2					NCBI Prokaryotic Genome Annotation Pipeline (PGAP)	3409966		354	Scaffold	43018	NWUZ01	23822	2988775	124								Illumina HiSeq	sikkim university	PRJNA407404	SAMN07653191	3596	3076	431					1	0	0	0	d__Bacteria	p__Bacillota	c__Bacilli	o__Bacillales	f__Anoxybacillaceae	g__Parageobacillus	s__Parageobacillus toebii
GCF_019272935.1	ASM1927293v1	Saccharococcus caldoxylosilyticus	81408	OK		ER4B					GCF_019272935.1-RS_2024_12_29	3963526	2	2	Complete Genome	44396		3909276	3909276	2	44.5							PacBio	University Malaysia Sabah	PRJNA344835	SAMN06209283	4096	3821	152		Bacillales	98.32		1	0	0	0	d__Bacteria	p__Bacillota	c__Bacilli	o__Bacillales	f__Anoxybacillaceae	g__Saccharococcus	s__Saccharococcus caldoxylosilyticus
GCF_022846415.1	ASM2284641v1	Saccharococcus caldoxylosilyticus	81408	OK		KH1-6					GCF_022846415.1-RS_2024_12_29	3850773	1	1	Complete Genome	44617		3850773	3850773	1	44.5							DNBSEQ; GridION	National Institute of Advanced Industrial Science and Technology	PRJDB12551	SAMD00442692	3914	3660	134		Bacillales	99.25		1	0	0	0	d__Bacteria	p__Bacillota	c__Bacilli	o__Bacillales	f__Anoxybacillaceae	g__Saccharococcus	s__Saccharococcus caldoxylosilyticus
GCF_022846395.1	ASM2284639v1	Saccharococcus caldoxylosilyticus	81408	OK		KH1-5					GCF_022846395.1-RS_2024_12_29	3850765	1	1	Complete Genome	44617		3850765	3850765	1	44.5							DNBSEQ; GridION	National Institute of Advanced Industrial Science and Technology	PRJDB12551	SAMD00442691	3916	3662	134		Bacillales	99.25		1	0	0	0	d__Bacteria	p__Bacillota	c__Bacilli	o__Bacillales	f__Anoxybacillaceae	g__Saccharococcus	s__Saccharococcus caldoxylosilyticus
GCF_022846455.1	ASM2284645v1	Saccharococcus caldoxylosilyticus	81408	OK		KH3-5					GCF_022846455.1-RS_2024_12_29	3839174	2	2	Complete Genome	44617		3832285	3832285	2	44							DNBSEQ; GridION	National Institute of Advanced Industrial Science and Technology	PRJDB12551	SAMD00442694	3914	3669	125		Bacillales	99.25		1	0	0	0	d__Bacteria	p__Bacillota	c__Bacilli	o__Bacillales	f__Anoxybacillaceae	g__Saccharococcus	s__Saccharococcus caldoxylosilyticus
GCF_014196025.1	ASM1419602v1	Saccharococcus caldoxylosilyticus	81408	OK		DSM 12041					GCF_014196025.1-RS_2024_12_29	3766511		69	Scaffold	44057	JACICX01	145299	145299	67	44							Illumina	DOE Joint Genome Institute	PRJNA583512	SAMN13173495	3894	3657	142	assembly from type material	Bacillales	98.76		1	0	0	0	d__Bacteria	p__Bacillota	c__Bacilli	o__Bacillales	f__Anoxybacillaceae	g__Saccharococcus	s__Saccharococcus caldoxylosilyticus
GCF_000632715.1	ASM63271v1	Parageobacillus caldoxylosilyticus NBRC 107762	1220594	OK		NBRC 107762					GCF_000632715.1-RS_2024_12_29	3798752		130	Contig	41740	BAWO01	56689	56689	130	44							454 GS-FLX Titanium; Illumina HiSeq 1000	National Institute of Technology and Evaluation	PRJDB413	SAMD00000342	3948	3707	150	assembly from type material	Bacillales	99.25		1	0	0	0	d__Bacteria	p__Bacillota	c__Bacilli	o__Bacillales	f__Anoxybacillaceae	g__Saccharococcus	s__Saccharococcus caldoxylosilyticus
GCF_050574945.1	ASM5057494v1	Saccharococcus caldoxylosilyticus	81408	OK		NRS-168					GCF_050574945.1-RS_2025_05_28	3809524		93	Contig	45804	JBCNDL01	144502	144502	93	44							Illumina NovaSeq	USDA-ARS-NCAUR	PRJNA802201	SAMN41009675	3983	3746	144		Bacillales	99.25		1	0	0	0	d__Bacteria	p__Bacillota	c__Bacilli	o__Bacillales	f__Anoxybacillaceae	g__Saccharococcus	s__Saccharococcus caldoxylosilyticus
GCF_050574965.1	ASM5057496v1	Saccharococcus caldoxylosilyticus	81408	OK		NRS-164					GCF_050574965.1-RS_2025_05_28	3862522		108	Contig	45804	JBCNDV01	106809	106809	108	44							Illumina NovaSeq	USDA-ARS-NCAUR	PRJNA802201	SAMN41009665	4035	3796	151		Bacillales	99.25		1	0	0	0	d__Bacteria	p__Bacillota	c__Bacilli	o__Bacillales	f__Anoxybacillaceae	g__Saccharococcus	s__Saccharococcus caldoxylosilyticus
GCF_001587505.1	ASM158750v1	Saccharococcus caldoxylosilyticus	81408	OK		B4119					GCF_001587505.1-RS_2024_12_29	3949593		169	Scaffold	42440	LQYS01	56848	86660	144	44							Illumina HiSeq	University of Groningen	PRJNA270597	SAMN03267290	4161	3895	165		Bacillales	98.88		1	0	0	0	d__Bacteria	p__Bacillota	c__Bacilli	o__Bacillales	f__Anoxybacillaceae	g__Saccharococcus	s__Saccharococcus caldoxylosilyticus
GCF_000313345.1	CIC9_01	Parageobacillus caldoxylosilyticus CIC9	1234664	OK		CIC9					GCF_000313345.1-RS_2024_12_29	3826547		82	Contig	41232	AMRO01	112142	112142	82	44							Illumina HiSeq	KRIBB	PRJNA175758	SAMN02470176	3927	3732	115		Bacillales	99.25		1	0	0	0	d__Bacteria	p__Bacillota	c__Bacilli	o__Bacillales	f__Anoxybacillaceae	g__Saccharococcus	s__Saccharococcus caldoxylosilyticus
GCF_013357975.1	ASM1335797v1	Parageobacillus sp. VR-IP	2742205	Failed		VR-IP					GCF_013357975.1-RS_2024_09_20	3798106		22	Scaffold	43999	JABVYQ01	528494	528494	21	44							Illumina MiniSeq	Institute of Microbial Technology	PRJNA637488	SAMN15143704	3986	3711	167		Bacillaceae	98.92	0.32	1	0	0	0	d__Bacteria	p__Bacillota	c__Bacilli	o__Bacillales	f__Anoxybacillaceae	g__Saccharococcus	s__Saccharococcus caldoxylosilyticus
GCF_014680125.1	ASM1468012v1	Geobacillus sp. 44B	1963023	Failed		44B					NCBI Prokaryotic Genome Annotation Pipeline (PGAP)	3815978	1	1	Complete Genome	44096		3815978	3815978	1	44.5							Oxford Nanopore MiniION	Jet Propulsion Laboratory, California Institute of Technology	PRJNA662697	SAMN06347028	3952	3599	233		Geobacillus	96.86	2.05	1	0	0	0	d__Bacteria	p__Bacillota	c__Bacilli	o__Bacillales	f__Anoxybacillaceae	g__Saccharococcus	s__Saccharococcus caldoxylosilyticus
GCF_002077755.1	ASM207775v1	Geobacillus sp. 44B	1963023	Failed		44B					NCBI Prokaryotic Genome Annotation Pipeline (PGAP)	3543185		284	Contig	42828	NADP01	35604	35604	284	44.5							Illumina HiSeq	Jet Propulsion Laboratory, California Institute of Technology	PRJNA354604	SAMN06347028	3721	3439	180		Geobacillus	98.46	1.28	1	0	0	0	d__Bacteria	p__Bacillota	c__Bacilli	o__Bacillales	f__Anoxybacillaceae	g__Saccharococcus	s__Saccharococcus caldoxylosilyticus
GCF_000632515.1	NUB3621v1	Parageobacillus genomosp. 1	1295642	Inconclusive		NUB3621			9A5		GCF_000632515.1-RS_2024_12_30	3622385	1	10	Chromosome	41746	AOTZ01	537992	3622385	1	44.5							Illumina	Emory University	PRJNA189971	SAMN02727286	3768	3588	83		Bacillaceae	99.35	0.13	1	1	0	0	d__Bacteria	p__Bacillota	c__Bacilli	o__Bacillales	f__Anoxybacillaceae	g__Saccharococcus	s__Saccharococcus sp000632515
GCF_011761475.1	ASM1176147v1	Saccharococcus thermophilus	29396	OK		DSM 4749					GCF_011761475.1-RS_2025_04_19	3145141		3	Contig	43917	JAASRS01	3063264	3063264	3	45							Illumina HiSeq	DOE Joint Genome Institute	PRJNA332068	SAMN05444710	3249	3005	126	assembly from type material	Bacillales	98.51		1	1	0	0	d__Bacteria	p__Bacillota	c__Bacilli	o__Bacillales	f__Anoxybacillaceae	g__Saccharococcus	s__Saccharococcus thermophilus
GCF_042683305.1	ASM4268330v1	Saccharococcus thermophilus	29396	OK		CCM 3586					GCF_042683305.1-RS_2024_10_07	3123598		5	Contig	45571	JBHUJI01	3066460	3066460	5	45							PacBio	Institution of Microbiology, Chinese Academy of Science(WDCM)	PRJNA595761	SAMN43282496	3229	2985	127	assembly from type material	Bacillales	98.51		1	1	0	0	d__Bacteria	p__Bacillota	c__Bacilli	o__Bacillales	f__Anoxybacillaceae	g__Saccharococcus	s__Saccharococcus thermophilus
GCF_042651125.1	ASM4265112v1	Saccharococcus thermophilus	29396	OK		CCM 3586					GCF_042651125.1-RS_2024_10_06	2929356		154	Contig	45570	JBHSCI01	41791	41791	154	44.5							Illumina	Institution of Microbiology, Chinese Academy of Science(WDCM)	PRJNA595761	SAMN43281948	3150	2908	138	assembly from type material	Bacillales	98.51		1	1	0	0	d__Bacteria	p__Bacillota	c__Bacilli	o__Bacillales	f__Anoxybacillaceae	g__Saccharococcus	s__Saccharococcus thermophilus
GCF_004341205.1	ASM434120v1	Thermolongibacillus altinsuensis	575256	Inconclusive		DSM 24979					GCF_004341205.1-RS_2025_04_17	2900938		40	Scaffold	43535	SLUL01	207373	207373	39	41							Illumina HiSeq	DOE Joint Genome Institute	PRJNA500709	SAMN10362784	3100	2940	71	assembly from type material	Bacillales	98.76	0.37	1	0	0	0	d__Bacteria	p__Bacillota	c__Bacilli	o__Bacillales	f__Anoxybacillaceae	g__Thermolongibacillus	s__Thermolongibacillus altinsuensis
GCF_030269965.1	ASM3026996v1	Thermolongibacillus altinsuensis	575256	OK		B1-1					GCF_030269965.1-RS_2024_08_02	2923574		293	Scaffold	45030	BSVG01	260943	260943	287	41.5							MGI DNBSEQ-G400	Laboratory of Marine Microbiology, Graduate School of Agriculture, Kyoto University	PRJDB15214	SAMD00577133	3215	3040	79		Bacillales	99.25	2.08	1	0	1	1	d__Bacteria	p__Bacillota	c__Bacilli	o__Bacillales	f__Anoxybacillaceae	g__Thermolongibacillus	s__Thermolongibacillus altinsuensis
GCF_946901335.1	PRJEB55206	Saccharococcus sp. Marseille-Q5394	2972778	Inconclusive		Marseille-Q5394					GCF_946901335.1-RS_2025_01_01	3578766		2	Contig	44826	CAMPPQ01	2158780	2158780	2	44.5							Illumina	IHU - Mediterranee Infection	PRJEB55206	SAMEA111348539	3579	3456	19		Bacillaceae	96.61	0.65	1	0	0	0	d__Bacteria	p__Bacillota	c__Bacilli	o__Bacillales_A	f__Planococcaceae	g__Sporosarcina	s__Sporosarcina luteola_C
GCF_030813005.1	ASM3081300v1	Anoxybacillus andreesenii	1325932	OK		DSM 23948					GCF_030813005.1-RS_2024_08_20	4336975		79	Contig	45156	JAUSTU01	174938	174938	79	40							Illumina	DOE Joint Genome Institute	PRJNA708398	SAMN18243026	4391	4208	73	assembly from type material	Bacillaceae	98.71	1.51	1	0	0	0	d__Bacteria	p__Bacillota	c__Bacilli	o__Bacillales_B	f__DSM-18226	g__Robertmurraya	s__Robertmurraya andreesenii

## Sheet: TableS3
Table S3. AlphaFold 3 input sequences
Complex	Subunit	Gene names	Locus tags	Lengths (aa)
Ni-CODH/ECH	Ni-CODH catalytic subunit	cooS	QSJ37_RS02065	640
Ni-CODH/ECH	Ferredoxin-like protein	cooF	QSJ37_RS02070	164
Ni-CODH/ECH	ECH transmembrane subunit	hyfB	QSJ37_RS02075	669
Ni-CODH/ECH	ECH transmembrane subunit	hyfC	QSJ37_RS02080	313
Ni-CODH/ECH	ECH transmembrane subunit	hyfE	QSJ37_RS02085	215
Ni-CODH/ECH	ECH transmembrane subunit	hyfF	QSJ37_RS02090	492
Ni-CODH/ECH	ECH transmembrane subunit	hyfD	QSJ37_RS02095	479
Ni-CODH/ECH	ECH hydrogenase subunit	hyfG	QSJ37_RS02100	575
Ni-CODH/ECH	ECH hydrogenase subunit	hyfH	QSJ37_RS02105	181
Ni-CODH/ECH	ECH hydrogenase subunit	hyfI	QSJ37_RS02110	247
Mo-CODH	Mo-CODH medium subunit	coxM	QSJ37_RS02830	294
Mo-CODH	Mo-CODH small subunit	coxS	QSJ37_RS02825	169
Mo-CODH	Mo-CODH large subunit	coxL	QSJ37_RS02820	773
Mo-CODH	Accessory subunit (electron transfer)	coxG	QSJ37_RS02810	147

## Sheet: TableS4
Table S4. Summary of extracted RNA and amplified ds cDNA concentrations for RNA-seq
Sample	Purified RNA concentration (µg/108 cells)	Amplified ds cDNA concentration (ng/µL)
CO_none_log	3.73	65.6
CO_none_st	0.8	4.18
CO_NO3-_log	14.24	113.8
CO_NO3-_st	1.48	2.2
CO_O2_log	15.68	84.4
CO_O2_st	3.54	2.72
Pyr_none_log	12.8	5.16
Pyr_none_st	4.32	3.36
Pyr_NO3-_log	15.04	143.6
Pyr_NO3-_st	1.26	9
Pyr_O2_log	11.6	6.1
Pyr_O2_st	0.9	5.12

## Sheet: TableS5
Table S5. Summary of RNA-seq read statistics and mapping rates
Sample	Total reads	Filtered reads	Mapping rate to coding genes
CO_none_log1	3483480	3217719	0.792317
CO_none_st1	3567057	2383086	0.756753
CO_none_st2	3145426	2887244	0.699844
CO_NO3-_log1	3666051	3361504	0.838014
CO_NO3-_st1	3594718	2623631	0.694917
CO_O2_log1	3288495	2955249	0.826437
CO_O2_st1	2966084	2151495	0.757028
CO_O2_st2	3415539	3146462	0.765018
Pyr_none_log1	3492246	2367038	0.881844
Pyr_none_st1	2714337	1524570	0.7285
Pyr_none_st2	4095122	3693540	0.765079
Pyr_NO3-_log1	3247530	3005306	0.819561
Pyr_NO3-_st1	4317249	3457645	0.787582
Pyr_O2_log1	3616848	2697345	0.84933
Pyr_O2_st1	2801376	1238239	0.80039
Pyr_O2_st2	3496988	3186169	0.726615

## Sheet: TableS6
Table SX. RT-qPCR primer information and amplification efficiency
Gene name	Locus tag	Gene products	R2	Slope	PCR efficiency (%)	Primer sequence (5′–3′)
cooS	QSJ37_RS02065	Nickel-containing carbon monoxide dehydrogenase, catalytic subunit (Ni-CODH)	0.9987	-3.167	106.898	F	TTCGCGGATTCTGTCTCTTTG
						R	CAACCAGTGGCCATTAGCAA
hyfG	QSJ37_RS02100	Energy-converting hydrogenase (ECH), group 4a [NiFe]-hydrogenase large (catalytic) subunit	0.9984	-2.9729	116.956	F	CTGCGGCTACACCCATAGCGTG
						R	GAATATACTGGGCACGCGGCGG
coxL	QSJ37_RS02820	Molybdenum-containing carbon monoxide dehydrogenase, large (catalytic) subunit (Mo-CODH)	0.9998	-3.0286	113.888	F	TCGCACGCGACTTCCACATGAC
						R	CAAAGGCACCATGGTCGGCGAT
cydA	QSJ37_RS02855	Cytochrome bd ubiquinol oxidase, subunit I	0.9941	-3.305	100.711	F	TCTTCGTTGCTGGCGTAAGT
						R	CAGTACCCAAACTGCCGACT
ctaC	QSJ37_RS06245	Cytochrome c oxidase, subunit II	0.9993	-3.126	108.88	F	GCTGTATTGGCTGTCACGCGGT
						R	AAAATACCGGCAATGCGCTCGC
narG-1	QSJ37_RS07450	Respiratory nitrate reductase, alpha (catalytic) subunit	0.9944	-2.93	119.43	F	GCGAAACAGGAAACCGGCGGTA
						R	TTGCCTTCCCGTTAACGTCCGC
nuoB	QSJ37_RS09890	NADH dehydrogenase I (complex I), subunit B	0.9993	-2.9107	120.577	F	GTGGGCCCGCAGCAATTCTCTA
						R	AATGAGCTCCGCCGACTCCCAT
sdhA	QSJ37_RS13300	Succinate dehydrogenase subunit A	0.9793	-3.275	101.996	F	AGTTGGTGGCGGTCTAGCTGGT
						R	GACCGCTTAACAGGCACGAGGG
ldh	QSJ37_RS15930	Lactate dehydrogenase	0.9869	-3.0326	113.673	F	TGGGGCCAGCTATGCATTTGCC
						R	CATCGCCCGCTGCCTTCTCTTT
gyrB	QSJ37_RS09135	DNA gyrase, subunit B	0.9861	-3.132	108.586	F	TCAAGCGATTTTGCCGTTGC
						R	TGGCGCGAACTTCATTGTTC
rpoB	QSJ37_RS17715	DNA-directed RNA polymerase, beta subunit	0.9829	-3.035	113.545	F	ACTCGCTCGTTACGCAGCAACC
						R	AAGCTTCGAGCGCCCACACTTC

## Sheet: TableS7
Table S3. RNA-seq read counts, TPMs, and clusters
				Read Counts																TPMs
geneID	locus_tag	protein	Cluster ID.	CO-none-log1	CO-none-st1	CO-none-st2	CO-NO3-log1	CO-NO3-st1	CO-O2-log1	CO-O2-st1	CO-O2-st2	Pyr-none-log1	Pyr-none-st1	Pyr-none-st2	Pyr-NO3-log1	Pyr-NO3-st1	Pyr-O2-log1	Pyr-O2-st1	Pyr-O2-st2	CO-none-log1	CO-none-st1	CO-none-st2	CO-NO3-log1	CO-NO3-st1	CO-O2-log1	CO-O2-st1	CO-O2-st2	Pyr-none-log1	Pyr-none-st1	Pyr-none-st2	Pyr-NO3-log1	Pyr-NO3-st1	Pyr-O2-log1	Pyr-O2-st1	Pyr-O2-st2
lcl|NZ_BSDB01000001.1_cds_WP_285752465.1_1	QSJ37_RS00010	efflux RND transporter permease subunit	1	676.12	344.523	432.042	1145.88	947.492	1013.15	1415.42	2123.64	694.778	45	205.963	603.89	792.443	1128.32	827.726	1702.7	52.7853	28.2129	36.6778	70.9122	60.793	70.7538	160.012	173.859	72.7377	6.58905	10.4844	41.7324	40.2282	84.1281	142.184	116.151
lcl|NZ_BSDB01000001.1_cds_WP_285752467.1_2	QSJ37_RS00015	hypothetical protein	2	9	5.002	9.747	10	5.169	7.845	7	8	1	3.178	6	9	12.226	4.123	7.944	9.688	5.11174	3.13978	6.12557	4.67282	2.50572	4.07296	5.96791	4.78815	0.855603	3.55438	2.27075	4.62264	4.63821	2.46489	10.445	4.87077
lcl|NZ_BSDB01000001.1_cds_WP_285752469.1_3	QSJ37_RS00020	hypothetical protein	2	4	2.998	8.253	2.719	1.831	3.13	4.67	6	1	4.737	6.986	6	3.774	4.841	5.056	8.616	9.42685	8.05922	22.4435	5.61787	3.86899	7.07755	17.4251	15.4315	3.90053	22.4687	11.4782	13.3019	6.13317	12.6877	28.9687	18.668
lcl|NZ_BSDB01000001.1_cds_WP_285752471.1_4	QSJ37_RS00025	hypothetical protein	2	4.126	5	4	4.281	4	5.025	5.33	3	1.001	1.084	7.014	9	4	2.036	3	6.696	4.8661	6.7819	5.32039	4.30513	4.16085	5.54848	9.79832	3.76217	1.9397	2.60534	5.6341	9.79622	3.22308	2.68601	8.55208	7.09387
lcl|NZ_BSDB01000001.1_cds_WP_285752474.1_5	QSJ37_RS00030	flavin monoamine oxidase family protein	3	24	5	28	1	254.396	2	75.563	78	7	2	5	7	178.029	0	32	60.005	4.02661	0.888253	5.12446	0.133891	35.3176	0.301339	18.4773	13.735	1.60764	0.634904	0.549136	1.04363	19.5171	0	11.9213	8.81732
lcl|NZ_BSDB01000001.1_cds_WP_285752476.1_6	QSJ37_RS00035	dynamin family protein	3	114.333	30	23	27.001	1109.93	50	336.475	651.055	16	17	39.001	33.399	239.44	30.008	32	80.003	9.8748	2.72016	2.16072	1.84968	78.8338	3.86431	42.1062	58.9708	1.85661	2.756	2.19714	2.5543	13.4531	2.47914	6.08619	6.0388
lcl|NZ_BSDB01000001.1_cds_WP_285752477.1_7	QSJ37_RS00040	hypothetical protein	4	1	1	1	1	2445.4	2	40.32	46.005	0	2	1	1	757.262	1	94	291.843	1.23524	1.4224	1.3952	1.05562	2668.93	2.31689	77.8067	60.4961	0	5.03822	0.842689	1.14158	639.793	1.38368	281.187	324.258
lcl|NZ_BSDB01000001.1_cds_WP_285752479.1_8	QSJ37_RS00045	hypothetical protein	3	1	2	5	1	6	0	5	6	1	4	10	1	6	1	4	1	0.814642	1.84115	4.54496	0.681697	4.24442	0	6.22251	5.1658	1.28881	6.54177	5.48285	0.743744	3.30357	0.889981	7.71508	0.725675
lcl|NZ_BSDB01000001.1_cds_WP_285752481.1_9	QSJ37_RS00050	transglutaminase family protein	3	10.025	26	21	4	26.061	2	19.037	15	5	15	50.03	1	24.002	0	9	4	4.91113	13.9605	11.3512	1.60265	10.8305	0.892493	13.918	7.73699	3.62198	14.3588	16.2749	0.4415	7.82032	0	10.1233	1.73091
lcl|NZ_BSDB01000001.1_cds_WP_285752483.1_10	QSJ37_RS00055	GNAT family protein	5	39.348	35.181	48	14.001	70.078	14	63.171	55.003	40	13	39	17.153	77.003	20	19	34.059	20.4826	20.1389	27.6007	5.97497	31.0216	6.64785	49.1882	30.1571	31.0186	13.2639	13.4996	8.05817	26.7061	10.8599	22.7826	15.6744
lcl|NZ_BSDB01000001.1_cds_WP_285752486.1_11	QSJ37_RS00060	aminopeptidase	6	3802.83	1532.37	2078.34	3170.61	699.633	2328.18	1177.62	1258.99	3202.6	285.084	1237.01	2147.36	1239.78	2189.8	937.472	2699.99	781.912	334.959	466.775	521.743	119.379	430.611	353.877	271.794	909.368	111.326	166.775	392.998	166.912	440.826	429.674	486.701
lcl|NZ_BSDB01000001.1_cds_WP_285752488.1_12	QSJ37_RS00065	FAD-binding oxidoreductase	3	0	0	1	2	485.969	0	88.905	185.014	0	4	7	0	180.409	1	3.558	14.564	0	0	0.242023	0.354884	89.4157	0	28.8069	43.0239	0	1.68495	1.01714	0	26.1817	0.217492	1.75918	2.82861
lcl|NZ_BSDB01000001.1_cds_WP_285752489.1_13	QSJ37_RS00070	ornithine cyclodeaminase family protein	3	2	0	1.097	2	1100.89	1	77.859	146.034	0	0	2	5	253.05	0	2.442	6.436	0.550521	0	0.330775	0.442928	252.824	0.248368	31.4821	42.2336	0	0	0.362092	1.22877	45.7826	0	1.50921	1.55608
lcl|NZ_BSDB01000001.1_cds_WP_285752491.1_14	QSJ37_RS00075	sodium/proline symporter	3	2	2	9.903	4.005	779.413	4	94.406	122	2	1	5	3	249.388	4	3	17	0.342468	0.362758	1.84992	0.547423	110.465	0.615194	23.5669	21.9266	0.469169	0.324107	0.560542	0.456559	27.9089	0.66608	1.14106	2.54974
lcl|NZ_BSDB01000001.1_cds_WP_285752493.1_15	QSJ37_RS00080	5'-3' exonuclease H3TH domain-containing protein	5	40.013	33	41	23	115.571	33.004	36	65	24	23	46	25	105.027	26	33.004	73	12.3307	10.9301	13.8511	5.71688	29.7893	9.19027	16.3358	21.0522	10.4646	13.5992	9.33725	6.88828	21.3118	8.00648	22.9127	19.7757
lcl|NZ_BSDB01000001.1_cds_WP_062677840.1_16	QSJ37_RS00085	helix-turn-helix domain-containing protein	5	35.22	10.008	29	71	11	59	19.392	45	14	31.08	28.002	46.582	39.31	50	21	34.384	40.9205	13.3657	37.9796	70.2799	11.2664	64.14	35.0912	55.5714	26.697	73.5456	22.146	49.9242	31.1913	64.9378	58.9313	35.8716
lcl|NZ_BSDB01000001.1_cds_WP_285752500.1_17	QSJ37_RS00090	DoxX family protein	7	2800.77	7273.64	7365.79	17.063	21	147.317	241.329	362.021	1051.15	28061	26345.8	44.014	39	228.305	443.886	2259.51	1735.63	5007.7	5059.82	8.7318	11.1503	83.6365	225.343	236.536	992.786	34402.5	10902.6	24.7189	16.1868	150.332	640.057	1241.13
lcl|NZ_BSDB01000001.1_cds_WP_285752502.1_18	QSJ37_RS00095	VOC family protein	1	399.884	217.454	307.314	453.915	51.716	368.467	95.939	193.033	122.888	45.297	143.124	350.018	139.157	359.573	151.042	378.709	374.064	231.685	321.974	357.837	42.2825	319.902	138.161	191.185	184.97	85.6343	90.5077	300.12	88.3623	371.576	337.477	316.47
lcl|NZ_BSDB01000001.1_cds_WP_285752504.1_19	QSJ37_RS00100	YhfC family intramembrane metalloprotease	1	1021.02	457.493	726.256	1343.19	210.317	1127.71	304.232	580.014	493.303	63.938	231.005	1023.83	450.269	1111.27	466.965	1169.7	357.354	172.877	279.077	380.405	61.7705	357.32	157.278	213.446	246.766	43.1173	53.3553	320.979	104.011	391.966	369.812	360.29
lcl|NZ_BSDB01000001.1_cds_WP_081189401.1_20	QSJ37_RS00105	VOC family protein	6	361.333	265.501	244.109	614.299	180	505.454	132.224	245	288.986	24	93.062	458.843	210.233	739.19	246.806	506.989	369.72	310.812	280.491	532.09	161.582	481.584	209.286	265.786	480.262	49.8235	64.5541	431.504	146.409	840.452	606.214	464.384
lcl|NZ_BSDB01000001.1_cds_WP_285752509.1_21	QSJ37_RS00110	DUF2642 domain-containing protein	4	22	14.002	18	25	29959.8	8.883	514.293	391.569	6	5	5	16	902.49	29.691	932.903	1457.94	9.58442	6.64707	8.6359	8.87103	11025.8	3.5167	333.039	179.516	3.81471	4.23335	1.44297	6.26717	260.723	13.2649	927.918	560.247
lcl|NZ_BSDB01000001.1_cds_WP_285752512.1_22	QSJ37_RS00115	hypothetical protein	4	7	16	9	7.002	69679.1	8.007	1350.86	1074.32	1	1.001	5	7	1712.9	2.309	2604.82	4191.1	1.25018	3.02921	1.75406	0.99875	10305.9	1.28486	351.908	201.4	0.245091	0.338755	0.584835	1.11147	200.013	0.401539	1034.14	655.759
lcl|NZ_BSDB01000001.1_cds_QSJ37_RS00120_23	QSJ37_RS00120	CotH kinase family protein	3	0	0	0	0	2626.7	0	31	51	0	0	1	1	472.322	0	88.064	142.227	0	0	0	0	523.229	0	10.8738	12.8241	0	0	0.157219	0.213415	74.1793	0	47.1619	29.879
lcl|NZ_BSDB01000001.1_cds_WP_285752514.1_24	QSJ37_RS00125	8-amino-7-oxononanoate synthase	5	239.812	78.001	147.646	165.204	70.047	143.073	243.264	302.449	400.857	21.001	61	147.232	259.11	105.017	227.212	440.405	52.6383	18.2284	35.4166	29.0516	12.7728	28.2664	78.1169	69.7117	121.904	8.76679	8.78488	28.7826	37.268	22.6304	111.33	84.7794
lcl|NZ_BSDB01000001.1_cds_WP_285752516.1_25	QSJ37_RS00130	glutaminase A	8	34.446	8.09	12.066	65.484	1688.95	41.695	32	116.742	52.532	1	6.063	59.128	87.479	42.676	31.864	47.339	9.99703	2.51873	3.83653	15.308	409.426	10.9258	13.6572	35.6024	21.4791	0.555848	1.15806	15.3307	16.7008	12.3319	20.7949	12.0717
lcl|NZ_BSDB01000001.1_cds_WP_062756213.1_26	QSJ37_RS00135	hypothetical protein	8	20.596	9.91	12.934	26.538	535.578	26.332	18	66.261	24.555	0	8.937	25.001	32.571	19.047	8.136	26.714	18.5802	10.1616	13.0547	20.1384	421.561	22.0185	24.9444	63.2553	35.4932	0	5.44382	20.65	19.9225	18.9308	17.4897	21.5121
lcl|NZ_BSDB01000001.1_cds_WP_285752523.1_27	QSJ37_RS00140	hypothetical protein	3	2.543	3	3	1	147.889	1	16	38	2	1	0	0	15	0	0	2	3.09307	4.19958	4.11838	1.03841	158.813	1.13983	30.3743	49.1748	4.00371	2.47932	0	0	12.4723	0	0	2.18662
lcl|NZ_BSDB01000001.1_cds_WP_285754702.1_28	QSJ37_RS00145	CBO0543 family protein	3	4.457	6	3	2	201.829	1	36.987	52	6	2	4	5	5	1	4	5	3.15264	4.75415	2.35959	1.1756	123.104	0.650539	39.676	38.8222	6.58732	2.81943	1.8966	3.21671	2.37922	0.762259	6.63852	3.1422
lcl|NZ_BSDB01000001.1_cds_WP_285752525.1_29	QSJ37_RS00150	hypothetical protein	3	4	3	1	0	47	1	6	12	0	0	2	0	4	2	2	2	3.33042	2.82619	0.929569	0	34.0183	0.769684	7.64089	10.5623	0	0	1.12151	0	2.2526	1.82257	3.94803	1.48404
lcl|NZ_BSDB01000001.1_cds_WP_285752527.1_30	QSJ37_RS00155	hypothetical protein	3	0	0	0	0	1	0	0	1	0	1	1	0	0	0	0	0	0	0	0	0	4.42232	0	0	5.84979	0	9.62732	3.68069	0	0	0	0	0
lcl|NZ_BSDB01000001.1_cds_WP_015864194.1_31	QSJ37_RS00160	nucleoside triphosphate pyrophosphohydrolase	2	7.019	2	6	27.889	1	13.027	2	1	11	0	3	15	12	10	3	9	8.80919	2.89158	8.50939	29.9346	1.10946	15.3398	3.92424	1.33651	22.7722	0	2.57	17.4032	10.3035	14.064	9.12273	10.1637
lcl|NZ_BSDB01000001.1_cds_WP_285752534.1_32	QSJ37_RS00165	DEAD/DEAH box helicase family protein	5	367.584	93.178	183.032	669.553	72	573.57	88.753	107	477.792	21	162.045	624.391	422.231	361.459	179.187	439.193	35.801	9.53832	19.3977	51.766	5.7716	50.0127	12.5344	10.9303	62.6774	3.84327	10.2994	53.8749	26.7681	33.747	38.4744	37.3946
lcl|NZ_BSDB01000001.1_cds_WP_285752536.1_33	QSJ37_RS00170	peptidase M42 family protein	3	0	0	2	1	0	0	1	3	1	0	1	3	0	2	0	1	0	0	1.79802	0.674046	0	0	1.2305	2.55502	1.27321	0	0.542263	2.20672	0	1.75933	0	0.717768
lcl|NZ_BSDB01000001.1_cds_WP_081189392.1_34	QSJ37_RS00175	DUF4275 family protein	2	6	0	0	16	0	14.031	3	3	10	1	3	11	4	19	2	7	4.5903	0	0	10.2103	0	9.89558	3.49411	2.42391	12.0013	1.53089	1.54176	7.66949	2.06378	15.7855	3.60759	4.76428
lcl|NZ_BSDB01000001.1_cds_WP_285752539.1_35	QSJ37_RS00180	Cof-type HAD-IIB family hydrolase	1	510.723	306.343	375.037	336.609	77	349.455	184.293	305.077	181.255	185.178	401.228	270.422	252	279.534	133.391	421	164.861	106.452	132.786	87.7393	20.8136	101.998	87.6934	103.516	83.0763	114.858	85.366	78.0973	53.607	90.435	97.1532	119.512
lcl|NZ_BSDB01000001.1_cds_WP_285752542.1_36	QSJ37_RS00185	type I 3-dehydroquinate dehydratase	5	358.547	249.928	359.273	149.024	90.578	138.014	237.961	348.299	163.849	165.619	433.048	106.212	314.166	82.015	160.984	350.297	127.886	96.3142	140.725	43.0322	27.1246	44.578	125.427	130.629	83.6621	113.895	101.96	33.9437	73.984	29.5203	130.015	109.977
lcl|NZ_BSDB01000001.1_cds_WP_285752544.1_37	QSJ37_RS00190	shikimate kinase	5	139.306	177.745	216.073	77.262	66.459	56	87.094	163.41	97.982	85.096	264.79	50.003	136.332	44.431	58.054	199.186	78.5255	110.683	134.748	35.82	31.9635	28.8495	73.6698	97.0634	83.1194	94.4089	99.4386	25.4846	51.3205	26.3425	75.7218	99.3792
lcl|NZ_BSDB01000001.1_cds_WP_285752546.1_38	QSJ37_RS00195	hypothetical protein	6	2020.88	3687.16	3603.69	428.085	87.025	470.453	1247.6	1694.25	255.703	1167.66	2241.66	353.404	793.594	386.723	1031.03	1885.87	1962.88	4086.97	3924.43	351.056	73.9962	424.668	1869.41	1743.02	401.293	2296.22	1473.52	314.964	523.814	416.078	2397.28	1637.55
lcl|NZ_BSDB01000001.1_cds_WP_285752548.1_39	QSJ37_RS00200	GtrA family protein	5	56.087	37.066	69.564	24	17	23	23.001	63	37	45	114.036	29.001	35.131	17	22	46	46.1884	34.5157	63.9423	16.549	12.1636	17.5037	28.9548	54.8395	48.2741	74.4385	63.2275	21.8109	19.5615	15.3084	42.9258	33.7526
lcl|NZ_BSDB01000001.1_cds_WP_285752550.1_40	QSJ37_RS00205	DUF3784 domain-containing protein	5	24.002	26.077	32	23.101	6	18	15.036	20	11	33	44.016	18	18	9	13.035	41	38.5578	48.3538	58.5322	32.0969	8.58775	27.384	38.1544	34.4872	29.3953	108.232	48.6883	26.9087	19.8776	16.2373	51.0332	59.7178
lcl|NZ_BSDB01000001.1_cds_WP_285752552.1_41	QSJ37_RS00210	glutamate-5-semialdehyde dehydrogenase	1	1578.42	880.743	1155.88	464.676	382.277	335.255	884.941	1392.83	694.121	312.696	1234.62	364.469	1012.52	288.336	1024.24	2101.18	324.544	192.521	259.6	76.4654	65.2282	62.0075	265.927	300.686	197.093	122.109	166.453	66.7033	136.316	58.0445	469.443	378.759
lcl|NZ_BSDB01000001.1_cds_WP_171698929.1_42	QSJ37_RS00215	glutamate 5-kinase	5	863.664	292.22	607.186	310.416	162.383	230.965	471.054	836.589	507.113	422.499	1207.49	216.315	518.778	131.964	712.037	1317.49	198.916	71.7388	152.886	57.3253	31.0952	47.903	158.846	202.353	162.231	185.264	182.554	44.3932	78.3406	29.9031	366.491	266.198
lcl|NZ_BSDB01000001.1_cds_WP_285752558.1_43	QSJ37_RS00220	dihydroxy-acid dehydratase	1	1488.86	795.314	1147.49	778.201	216.018	494.881	1098.34	1088.34	1043.07	41	617.344	571.057	2168.63	281.346	1787.39	3954.22	218.852	123.515	183.861	91.1445	26.2332	65.2676	234.951	167.873	208.874	11.38	59.3483	74.5253	208.058	40.0273	582.156	508.79
lcl|NZ_BSDB01000001.1_cds_WP_285752560.1_44	QSJ37_RS00225	methionine gamma-lyase	8	63.029	68.004	92.947	72.002	1310.27	45	156.989	282.873	44	35.026	135.255	49.002	503.21	29.221	102.003	182.381	13.5561	15.5649	21.8431	12.4026	234.032	8.70976	49.3812	63.884	13.0977	14.3207	19.0825	9.38476	70.9024	6.16466	48.9507	34.398
lcl|NZ_BSDB01000001.1_cds_WP_285752563.1_45	QSJ37_RS00230	acetyl-CoA C-acetyltransferase	8	8	13.007	16.086	16	146.01	11	172.348	261.793	21	8	47.01	17.003	497.628	8	21	93.018	1.70104	2.94234	3.73693	2.7242	25.778	2.1046	53.586	58.4492	6.17653	3.2329	6.5563	3.21894	69.309	1.66774	9.96066	17.3429
lcl|NZ_BSDB01000001.1_cds_WP_285752565.1_46	QSJ37_RS00235	hypothetical protein	6	1391.75	2576.97	1696.54	423.433	182	631.269	54.727	154	285.843	1877.45	2975.23	416.465	40.718	660.573	54	243.805	1929.94	4124.5	2667.31	504.611	223.866	824.556	119.21	228.055	656.973	5319.78	2826.73	535.391	38.7186	1028.98	182.009	305.116
lcl|NZ_BSDB01000001.1_cds_WP_285752566.1_47	QSJ37_RS00240	CAP domain-containing protein	8	26.182	11.008	18	11.001	61	6	7.071	21	21	31.452	25	7.008	77.169	5	10	33	10.4894	4.78781	7.93183	3.58012	20.5886	2.18108	4.19976	8.85058	12.1737	24.4025	6.62461	2.52066	20.4622	2.03965	9.11355	11.6509
lcl|NZ_BSDB01000001.1_cds_WP_285752568.1_48	QSJ37_RS00245	hypothetical protein	3	1	1	3	0	6	2	3	3	1	6	6	1	6	0	3	5	1.03698	1.18714	3.49486	0	5.46219	1.93227	4.81609	3.2994	1.6863	12.6308	4.2201	0.953509	4.23668	0	7.47363	4.64324
lcl|NZ_BSDB01000001.1_cds_WP_285752570.1_49	QSJ37_RS00250	hypothetical protein	8	144.51	77.004	129.191	107.878	310.858	97.045	50	82.884	29	81.43	231.026	107.253	133.7	97.01	74	133.555	52.8031	30.4288	51.8559	31.9334	95.4293	32.1235	27.0158	31.8478	15.2015	57.4177	55.7453	35.1272	32.2704	35.8344	61.2806	42.9647
lcl|NZ_BSDB01000001.1_cds_WP_285754703.1_50	QSJ37_RS00255	SIMPL domain-containing protein	3	1	0	2	0	575.507	0	80.033	99.01	0	2	1	0	69.064	1	10.038	21.093	0.438209	0	0.965256	0	213.082	0	52.1405	45.6587	0	1.70371	0.290318	0	20.0718	0.449611	10.0455	8.15342
lcl|NZ_BSDB01000001.1_cds_WP_015864160.1_51	QSJ37_RS00260	hypothetical protein	3	0	0	0	0	15.56	0	3.968	10.99	0	0	0	0	2.036	0	2	0	0	0	0	0	107.933	0	48.8639	112.286	0	0	0	0	11.0777	0	36.7219	0
lcl|NZ_BSDB01000001.1_cds_WP_285752576.1_52	QSJ37_RS00265	5-bromo-4-chloroindolyl phosphate hydrolysis family protein	5	74.184	54.021	88.733	59.302	25	52.812	56.963	103.289	28.354	344.291	342.099	39.912	54	56.591	38.993	107.482	34.531	27.4894	45.5353	22.5348	9.85346	22.3698	39.4999	50.6107	19.4019	312.402	105.629	16.7259	16.6958	27.1772	41.5698	44.1655
lcl|NZ_BSDB01000001.1_cds_WP_285752578.1_53	QSJ37_RS00270	toxic anion resistance protein	5	490.297	523.554	782.853	364.4	135.148	308.347	509.201	895.452	357.745	2695.89	2785.99	276.712	474.647	301.553	344.757	836.15	105.756	120.185	184.511	62.9534	24.2101	59.8545	160.639	202.813	106.815	1105.49	394.207	53.1497	67.0731	63.8097	165.935	158.159
lcl|NZ_BSDB01000001.1_cds_WP_081188905.1_54	QSJ37_RS00275	YndM family protein	3	1	0	0	0	1014.04	0	108.193	289.223	0	0	2	1	27.05	0	2	10.029	0.721002	0	0	0	630.977	0	118.401	220.11	0	0	0.967046	0.656043	13.1271	0	3.38692	6.42603
lcl|NZ_BSDB01000001.1_cds_WP_255265206.1_55	QSJ37_RS00280	hypothetical protein	3	0	0	0	0	4	0	2	0	0	0	0	0	3	0	0	0	0	0	0	0	30.9555	0	27.4542	0	0	0	0	0	18.2469	0	0	0
lcl|NZ_BSDB01000001.1_cds_WP_285752585.1_56	QSJ37_RS00285	YozQ family protein	8	0	1.273	2	2	30	0	0	10	1	3	3	7	1	1	5	5.554	0	4.78487	7.86526	5.93416	89.845	0	0	37.3661	5.44871	19.8148	7.1179	22.3867	2.30754	3.64575	40.2519	17.3981
lcl|NZ_BSDB01000001.1_cds_WP_285752588.1_57	QSJ37_RS00290	DMT family transporter	5	249.736	97.58	129.671	243.601	169.228	233.639	26.956	62	77.059	24.043	83.993	298.906	83.009	246.815	53.257	87.755	82.3934	34.6832	46.9363	64.9326	46.7784	69.7205	13.1167	21.5029	36.1604	15.2527	18.2706	88.2557	18.0548	81.7289	39.6739	25.4661
lcl|NZ_BSDB01000001.1_cds_WP_062755294.1_58	QSJ37_RS00295	VWA-like domain-containing protein	1	331.782	187.033	219.095	338.083	674.568	345.474	48.229	81	101.514	61.021	177.462	327.838	136	301.774	98.635	145.873	288.969	184.803	213.304	247.258	511.834	278.579	64.4077	74.6253	141.061	107.054	104.245	261.177	80.2305	288.771	204.267	113.329
lcl|NZ_BSDB01000001.1_cds_WP_285752594.1_59	QSJ37_RS00300	ammonium transporter	3	0	2	4	3	131.505	12	1.002	6	5	111.722	15	5.001	69.151	3	11.002	27	0	0.413914	0.851202	0.46755	21.2515	2.10276	0.285123	1.22763	1.34235	41.3093	1.91597	0.8672	8.81921	0.57123	4.77444	4.61197
lcl|NZ_BSDB01000001.1_cds_WP_285752596.1_60	QSJ37_RS00305	DUF294 nucleotidyltransferase-like domain-containing protein	3	2.002	4	5	5.231	67.93	7	4	3	2	53.955	12	4	52.363	2.056	11	21	0.499685	1.0661	1.36496	1.04812	14.1145	1.57431	1.46347	0.786331	0.696358	25.6822	1.96727	0.890206	8.57618	0.506798	6.1464	4.59943
lcl|NZ_BSDB01000001.1_cds_WP_285752598.1_61	QSJ37_RS00310	exonuclease domain-containing protein	8	2	2	9.036	7.769	97.762	7.533	12.044	20	2	85.881	21.011	9	69.719	9.944	19	19.021	0.772307	0.837084	3.83576	2.43433	31.7677	2.63757	6.88758	8.12322	1.11355	64.1304	5.36284	3.11798	17.8043	3.89813	16.6643	6.4703
lcl|NZ_BSDB01000001.1_cds_WP_285752600.1_62	QSJ37_RS00315	PCYCGC domain-containing protein	9	459.902	415.045	516.854	236.374	49	268.398	220.913	266.705	303.712	399.771	562.613	238.364	282.065	269.232	241.058	518.227	299.881	301.607	374.009	127.573	27.4411	160.561	217.564	183.424	303.91	517.189	245.32	141.043	123.384	187.565	366.882	299.776
lcl|NZ_BSDB01000001.1_cds_WP_285752602.1_63	QSJ37_RS00320	iron-siderophore ABC transporter substrate-binding protein	2	0	0	204.281	20	3	13	0	2	109.771	141.967	905.429	42.196	3	13	65.004	292.063	0	0	60.893	4.37989	0.681276	3.19309	0	0.572073	41.9246	73.8942	162.112	10.2552	0.536752	3.51136	39.7221	69.8333
lcl|NZ_BSDB01000001.1_cds_WP_285752604.1_64	QSJ37_RS00325	iron ABC transporter permease	9	3	1	704.974	22	187.559	32.807	2	0	249.453	458.148	3117.75	43	699.029	104.006	245.388	1310.15	0.790842	0.282091	203.411	4.66193	41.2141	7.79939	0.773815	0	92.0606	230.702	540.294	10.1152	121.042	27.1542	145.06	303.251
lcl|NZ_BSDB01000001.1_cds_WP_285752606.1_65	QSJ37_RS00330	iron ABC transporter permease	9	10	11.002	788.365	30.448	91.854	42.035	10	3	348.496	539.067	3649.52	59.593	373.099	92.134	408.301	1430.02	2.50372	2.94248	215.944	6.12175	19.1505	9.48563	3.67115	0.788971	121.769	257.473	600.324	13.3066	61.3149	22.786	228.927	314.259
lcl|NZ_BSDB01000001.1_cds_WP_285752608.1_66	QSJ37_RS00335	ABC transporter ATP-binding protein	9	3	4	508.008	17.79	30.94	27	4	1.074	134.916	230.293	1551.73	39.45	158.395	38.61	175.996	686.113	1.01209	1.45497	188.079	4.85159	8.75057	8.24161	1.99137	0.381004	64.855	149.505	345.271	11.9147	35.2434	13.0933	134.171	203.639
lcl|NZ_BSDB01000001.1_cds_WP_285752610.1_67	QSJ37_RS00340	IucA/IucC family C-terminal-domain containing protein	9	11.001	12	2485.82	69.763	143.095	69.657	7.206	8.926	450.047	767.086	4779.15	79.702	439.399	147.087	727.516	2086.99	4.1202	4.86545	1023.11	21.183	45.0602	23.6448	3.99353	3.51592	242.358	554.943	1182.55	26.7686	108.767	55.7968	618.15	688.368
lcl|NZ_BSDB01000001.1_cds_WP_285752612.1_68	QSJ37_RS00345	EAL domain-containing protein	5	612.537	234.749	299.014	362.468	15	339.735	52.794	33	329.258	37.001	309.033	387.509	196	232.839	103	279.951	73.0829	29.5057	38.8502	34.3866	1.47544	36.3242	9.14836	4.13047	53.1778	8.31322	24.0848	40.9986	15.24	26.7435	27.1529	29.2166
lcl|NZ_BSDB01000001.1_cds_WP_285752614.1_69	QSJ37_RS00350	sporulation-specific diadenylate cyclase CdaS	3	10	3	2	12	255.945	8.23	3	10.123	8.392	7	15.22	16.073	23.138	4.618	4	7.961	4.86683	1.5998	1.07391	4.7755	105.649	3.64817	2.1785	5.18706	6.03511	6.65514	4.91826	7.04917	7.48846	2.32866	4.4685	3.42203
lcl|NZ_BSDB01000001.1_cds_WP_285752616.1_70	QSJ37_RS00355	DUF5634 family protein	8	7	0	5	5	205.597	6.77	2	10.877	3.608	4	6.78	9	11.93	6.382	2	10.044	9.87861	0	8.00431	6.06878	257.49	9.00397	4.43657	16.4011	8.44156	11.5356	6.55904	11.7798	11.5491	10.1185	6.86309	12.7983
lcl|NZ_BSDB01000001.1_cds_WP_285752618.1_71	QSJ37_RS00360	GNAT family N-acetyltransferase	5	135.293	35.762	87.666	101.497	5	90	54.5	74	122.318	7	24	92.826	67.027	84.596	23	46.122	99.4564	29.5171	71.7172	62.1144	3.17546	60.9139	60.8676	57.4293	140.288	10.2762	11.838	62.1239	33.1848	67.2695	39.7622	30.1409
lcl|NZ_BSDB01000001.1_cds_QSJ37_RS00365_72	QSJ37_RS00365	peptidase E	3	1	0	0	3.673	0	0	0	0	0	0	0	2	1	0	0	0	31.0961	0	0	83.9038	0	0	0	0	0	0	0	58.1228	17.6054	0	0	0
lcl|NZ_BSDB01000001.1_cds_WP_285752621.1_73	QSJ37_RS00370	peptidase U61	5	16.263	3	8	4	1	10	5	2	7	0	1	8	5	5.068	0	5	163.02	28.7792	97.2396	33.0766	7.73889	95.4653	68.6354	23.5204	93.1649	0	7.33538	78.7903	30.4114	46.6841	0	48.5782
lcl|NZ_BSDB01000001.1_cds_WP_285752623.1_74	QSJ37_RS00375	histidine phosphatase family protein	5	310.112	148.162	218.568	316.212	10.008	279.77	161.568	204	396.84	11	42	220.034	220.005	289.209	66.605	169.181	147.097	76.9031	114.333	122.531	4.0222	120.804	114.244	101.869	277.31	10.18	13.2202	94.0003	69.3497	141.785	72.4245	70.858
lcl|NZ_BSDB01000001.1_cds_WP_285752625.1_75	QSJ37_RS00380	hypothetical protein	5	26.992	8.05	5	69.358	4	50.094	8	3	76.613	0	1	51.079	18.004	53.169	10	21.024	36.7899	12.6617	7.72181	81.1792	4.83368	64.2718	17.1158	4.36451	172.963	0	0.933246	64.5149	16.8214	81.3784	33.1132	25.8483
lcl|NZ_BSDB01000001.1_cds_WP_285754704.1_76	QSJ37_RS00385	nucleoside recognition domain-containing protein	4	125.221	155.191	28	148.689	9946.38	93.711	8113.76	14610.9	90.185	102.452	814.932	89.454	7647.69	195.912	7154.18	14031.7	23.3108	30.6499	5.6896	22.12	1534.29	15.679	2204.37	2855.24	23.0797	36.1526	99.3883	14.8098	931.196	35.5705	2962.8	2288.85
lcl|NZ_BSDB01000001.1_cds_WP_062677948.1_77	QSJ37_RS00390	FeoB small GTPase domain-containing protein	4	19.051	22.869	10	62.407	3453.13	16.035	3576.63	5069.57	20.236	79.409	364.88	27.298	2523.02	75.05	3187.41	5859.39	7.31868	9.52038	4.22297	19.4506	1116.15	5.58511	2034.62	2048.44	11.2037	58.9805	92.6452	9.40765	640.924	29.2586	2780.64	1982.8
lcl|NZ_BSDB01000001.1_cds_WP_062677947.1_78	QSJ37_RS00395	FeoA family protein	4	1	0	0	3	214.956	4	251.424	402.015	3.764	3.146	50.041	5.064	157.149	5.362	387.727	670.516	1.89766	0	0	4.95587	364.682	7.23007	755.714	824.009	11.8781	12.1326	65.7259	8.98316	205.355	11.3971	1794.26	1160.14
lcl|NZ_BSDB01000001.1_cds_WP_285754705.1_79	QSJ37_RS00400	acetoacetate--CoA ligase	8	44.07	237.579	153	98.053	1864.07	45	2792.83	3954.85	22.005	5	24.006	73.216	5662.66	41.031	753.649	2210.22	5.34328	30.3519	20.2027	9.45435	186.357	4.88981	491.867	503.05	3.61319	1.14183	1.90147	7.87256	447.49	4.79099	201.939	234.419
lcl|NZ_BSDB01000001.1_cds_WP_285752629.1_80	QSJ37_RS00405	iron-hydroxamate ABC transporter substrate-binding protein	5	14.043	13	112.046	249.29	10	201.821	6.035	18	252.862	60	432.384	287.768	68.192	147.002	124.097	329.789	3.83712	3.80371	33.5223	54.7967	2.27939	49.7551	2.42191	5.16753	96.9507	31.3474	77.7023	70.1973	12.246	39.859	76.1168	79.144
lcl|NZ_BSDB01000001.1_cds_WP_285752631.1_81	QSJ37_RS00410	iron ABC transporter permease	5	11.566	6.859	51.954	170.324	10	118.217	10	10	128.152	49.526	196.79	211.059	18.849	80.269	83.451	233.114	2.92517	1.85352	14.3767	34.5992	2.10645	26.951	3.7091	2.65666	45.2597	23.9012	32.703	47.611	3.12954	20.0634	47.2768	51.7522
lcl|NZ_BSDB01000001.1_cds_WP_285752634.1_82	QSJ37_RS00415	iron ABC transporter permease	5	18.51	4.141	51.612	150.256	15	120.838	6	13	82.04	18.142	127.581	187.62	11.16	63.812	86.925	180.648	4.91411	1.17622	14.9987	32.0707	3.31997	28.9342	2.33825	3.6258	30.5053	9.20183	22.2681	44.4522	1.94641	16.7849	51.7605	42.1125
lcl|NZ_BSDB01000001.1_cds_WP_285752636.1_83	QSJ37_RS00420	ABC transporter ATP-binding protein	3	5	2	3	9	4	4	2	5.091	5.394	5	6	5.858	7	2	1	3.163	1.36129	0.582994	0.894254	1.97095	0.908368	0.982489	0.799683	1.45611	2.05999	2.60251	1.07427	1.42378	1.25244	0.540209	0.611068	0.756387
lcl|NZ_BSDB01000001.1_cds_WP_285752638.1_84	QSJ37_RS00425	ABC-2 family transporter protein	3	7	2	3	4	4	7	2	4.909	2.606	1	8	6.144	2	5.912	4	6.837	2.52079	0.778449	1.18655	1.16648	1.20971	2.28311	1.0646	1.85905	1.34475	0.694557	1.90202	1.98269	0.475613	2.14994	3.2628	2.1674
lcl|NZ_BSDB01000001.1_cds_WP_015864129.1_85	QSJ37_RS00430	ABC-2 family transporter protein	3	6	2	2	1	4	4	0	5	3.991	0	1	5	2	4.088	3	4	2.10986	0.759448	0.772195	0.284577	1.18048	1.27347	0	1.84869	2.00676	0	0.232073	1.57503	0.464211	1.44919	2.38743	1.23793
lcl|NZ_BSDB01000001.1_cds_WP_285752641.1_86	QSJ37_RS00435	MerR family DNA-binding transcriptional regulator	2	1	47	14	5	0	3	2.671	1	3.009	0	2	5	5	1	7	9.995	0.935432	50.0758	14.6678	3.94167	0	2.60459	3.84705	0.990427	4.52872	0	1.26475	4.28721	3.17492	1.03338	15.6403	8.35266
lcl|NZ_BSDB01000001.1_cds_WP_285752643.1_87	QSJ37_RS00440	long-chain fatty acid--CoA ligase	3	52.16	386.797	113.436	31	46	17.004	62.027	59	21.334	4	30.837	24.049	146.463	20.663	58.204	278.212	8.48466	66.5856	20.1246	4.02263	6.18919	2.48338	14.6998	10.0724	4.74484	1.23051	3.28279	3.47547	15.5631	3.26309	21.012	39.6304
lcl|NZ_BSDB01000001.1_cds_WP_285752646.1_88	QSJ37_RS00445	acyl-CoA dehydrogenase family protein	3	44.283	152.465	77.295	26	79.027	17	94.123	55	15.666	4	41.163	26.004	235.509	17.337	85.188	221.464	6.53505	23.7733	12.434	3.05733	9.63537	2.25096	20.2147	8.51712	3.14983	1.11469	3.97297	3.40714	22.6846	2.47661	27.8569	28.6087
lcl|NZ_BSDB01000001.1_cds_WP_285752648.1_89	QSJ37_RS00450	monovalent cation:proton antiporter family protein	5	379.846	59	88.011	498.322	58.005	672.247	55	122	216.06	22.001	66	483.735	91.004	721.31	137.168	268.332	50.5655	8.28607	12.7648	52.8013	6.37265	80.2437	10.6443	17.0399	39.0579	5.5227	5.74261	57.1372	7.901	92.6858	40.4021	31.2566
lcl|NZ_BSDB01000001.1_cds_WP_285752650.1_90	QSJ37_RS00455	NUDIX hydrolase	5	87	8	17	92	19	116.061	16.421	19.012	46.003	2	9	88.191	17	98.483	38	55.233	49.041	4.98165	10.6016	42.6528	9.13808	59.7912	13.8897	11.293	39.0251	2.21889	3.37984	44.9478	6.39944	58.3887	49.565	27.5573
lcl|NZ_BSDB01000001.1_cds_WP_081188889.1_91	QSJ37_RS00460	DUF2294 domain-containing protein	5	32.188	9	8	40	15	42.016	23	28	15	1	9.276	31.01	8.001	39.008	22	37.356	32.9355	10.536	9.19234	34.647	13.4652	40.0314	36.4048	30.3756	24.9283	2.07598	6.43429	29.1624	5.57205	44.3517	54.0372	34.2164
lcl|NZ_BSDB01000001.1_cds_WP_062755256.1_92	QSJ37_RS00465	hypothetical protein	8	65	71.174	81	32	437.364	24.004	210.099	251	72.111	3	12	10.182	197	31.008	66.682	127	55.3381	68.656	77.0376	22.8506	324.051	18.9052	273.911	225.962	97.6731	5.13872	6.8855	7.9238	113.521	28.9496	134.794	96.403
lcl|NZ_BSDB01000001.1_cds_WP_285752655.1_93	QSJ37_RS00470	SOS response-associated peptidase	5	97.39	39.386	78.256	61.19	47.611	65.341	46.267	126.95	19.059	17.002	43	85.392	60.408	44.564	50.547	129.935	42.1828	18.5841	37.3241	21.5828	17.4169	25.7158	29.7819	57.862	12.0399	14.3083	12.3362	33.2504	17.3481	19.7841	49.9727	49.6379
lcl|NZ_BSDB01000001.1_cds_WP_285752657.1_94	QSJ37_RS00475	thiol-disulfide oxidoreductase DCC family protein	5	38.541	17.614	30.481	25.923	35.387	15.687	26.737	41.05	9	6	15	21.723	24.596	23.437	17.453	44.065	35.6152	18.5272	31.536	20.1753	28.5638	13.4486	38.008	40.1557	13.3635	11.1996	9.36656	18.3935	15.4223	23.9044	38.491	36.366
lcl|NZ_BSDB01000001.1_cds_WP_062677334.1_95	QSJ37_RS00480	hypothetical protein	5	71.21	26.005	36.278	44.264	34	31	40	113	12	3	19	28	58.469	17	30	80	67.4443	28.0697	38.4958	35.3518	28.1599	27.2614	58.3621	113.329	18.3135	5.74571	12.1695	24.3163	37.6037	17.8024	67.9191	67.7022
lcl|NZ_BSDB01000001.1_cds_WP_285752662.1_96	QSJ37_RS00485	hypothetical protein	5	11.164	12	9.123	13	9.788	14.224	16.676	25.316	7	2	12.552	12	30.53	17.641	11.148	24.742	16.0369	19.9016	14.8723	16.0727	12.4837	19.2664	37.6781	38.8787	16.6762	5.87226	12.3666	15.9953	30.0899	28.4669	38.9541	32.1073
lcl|NZ_BSDB01000001.1_cds_WP_285752664.1_97	QSJ37_RS00490	hypothetical protein	5	18.843	10	12.877	10	10.212	23.776	12.629	32.684	4	4	16.448	8	24.475	24.359	12.852	17.22	20.953	12.7632	16.1182	9.45248	9.9948	24.6947	21.822	38.5916	7.27801	9.04888	12.4333	8.19535	18.5648	30.2266	34.4502	17.1736
lcl|NZ_BSDB01000001.1_cds_WP_285752666.1_98	QSJ37_RS00495	MFS transporter	5	41.985	27.022	52	46.053	35	50	24	13	39	40	95.122	39.025	125.033	42.016	47	79.161	9.13516	6.25842	12.3637	8.02669	6.32549	9.79125	7.63852	2.97017	11.7514	16.549	13.5781	7.56188	17.8247	8.97167	22.8236	15.1049
lcl|NZ_BSDB01000001.1_cds_WP_352177013.1_99	QSJ37_RS00500	NAD(P)H-hydrate dehydratase	5	240.68	114.139	253	220.118	128.065	181.046	114.129	178	226.903	71	157.014	137.539	267.151	161.046	69.261	257.428	39.2355	19.6921	44.983	28.6261	17.2689	26.4993	27.1073	30.4541	50.5781	21.8899	16.752	19.9203	28.4497	25.4898	25.0587	36.7502
lcl|NZ_BSDB01000001.1_cds_WP_285752668.1_100	QSJ37_RS00505	PLP-dependent aminotransferase family protein	8	134.918	72.274	135	48	170.145	48.009	155.048	191.211	32.042	33.233	80.005	42.104	165.142	42.005	85	230.206	24.3284	13.8179	26.5664	6.91384	25.4115	7.77857	40.7856	36.1924	7.93208	11.3527	9.449	6.75035	19.4713	7.37893	34.0775	36.3682
lcl|NZ_BSDB01000001.1_cds_WP_285752670.1_101	QSJ37_RS00510	pyridoxamine 5'-phosphate oxidase family protein	8	261.38	281.807	239.095	30.16	1814.53	22.001	12	25	19	19.076	20	21.055	29	22	11	11	147.337	175.483	149.105	13.9827	872.7	11.3345	10.1504	14.8497	16.118	21.1635	7.51076	10.7309	10.9167	13.0434	14.3478	5.4882
lcl|NZ_BSDB01000001.1_cds_WP_285752672.1_102	QSJ37_RS00515	hypothetical protein	8	0	6	3	1	36	0	10	17	1	1	3	2	4	0	1	2	0	20.5977	10.6615	2.68943	98.51	0	47.9023	57.3079	4.97894	6.0381	6.43671	5.77959	8.39802	0	7.34178	5.66084
lcl|NZ_BSDB01000001.1_cds_WP_285752673.1_103	QSJ37_RS00520	MFS transporter	8	76.057	169.906	208	16	512.191	13	125.033	139.005	11.056	8	46.001	10.001	223.298	13.011	85	222.785	15.3429	36.4231	45.8262	2.58241	85.7194	2.35861	36.8526	29.4407	3.07713	3.06384	6.08366	1.79538	29.4886	2.56786	38.2071	39.3968
lcl|NZ_BSDB01000001.1_cds_WP_285752675.1_104	QSJ37_RS00525	5-oxoprolinase subunit PxpB	5	49.037	25.929	38.785	46.458	53.424	34.003	41	56	41.411	7	27.045	19.017	98.533	30.207	41.487	144.363	19.9669	11.4693	17.3741	15.3741	18.3356	12.5662	24.7629	23.9887	24.4371	5.52352	7.28567	6.95329	26.5635	12.5403	38.4532	51.8103
lcl|NZ_BSDB01000001.1_cds_WP_285752677.1_105	QSJ37_RS00530	biotin-dependent carboxyltransferase family protein	2	54.202	12.079	32.218	43.907	17.618	34	23	30.158	26.181	0	6	30.047	96.486	28.815	24.513	102.65	14.5447	3.46903	9.46446	9.47461	3.94232	8.22984	9.06172	8.50205	9.8466	0	1.05866	7.19644	17.0115	7.66535	14.7583	24.1891
lcl|NZ_BSDB01000001.1_cds_WP_285752679.1_106	QSJ37_RS00535	5-oxoprolinase subunit PxpA	8	38.183	26	38.278	28.016	202.206	21	36	77.842	28	4	30.002	30.926	140.804	24.005	47.015	163.573	14.0894	10.3795	15.5179	8.37719	62.7047	7.02112	19.6486	30.207	14.8352	2.84933	7.31189	10.2305	34.3272	8.96118	39.3332	53.1458
lcl|NZ_BSDB01000001.1_cds_WP_285752681.1_107	QSJ37_RS00540	LysE/ArgO family amino acid transporter	5	157.378	59.034	111.532	72.625	43.968	48.741	47.684	63.292	54.439	31.369	128.167	62.578	101.959	43.011	28.279	102.42	76.5933	31.4806	59.8872	28.9017	18.1492	21.606	34.6269	32.4323	39.1487	29.8238	41.4158	27.4446	32.9983	21.6891	31.5916	44.0279
lcl|NZ_BSDB01000001.1_cds_WP_043905027.1_108	QSJ37_RS00545	GNAT family N-acetyltransferase	5	307.042	113.002	194.797	113.101	48.294	63.324	89.782	94.788	95.936	70.673	218.47	90.424	158.221	61.168	61.131	132.705	225.712	93.2688	159.359	69.2161	30.6683	42.8589	100.272	73.5626	110.031	103.75	107.761	60.5159	78.3349	48.6399	105.683	86.7224
lcl|NZ_BSDB01000001.1_cds_WP_285752685.1_109	QSJ37_RS00550	aminoglycoside phosphotransferase family protein	5	527.081	222.681	421.618	232.907	110.077	150.118	138.769	190.304	149.034	204.411	505.144	206.235	288.666	104.35	87.61	259.628	184.477	84.1465	162.014	65.9613	32.3297	47.5655	71.7389	70.0321	74.5515	137.847	116.673	64.6563	66.6811	36.8061	69.3824	79.9705
lcl|NZ_BSDB01000001.1_cds_WP_285752688.1_110	QSJ37_RS00555	GNAT family N-acetyltransferase	1	858.664	491.471	890.196	592.882	916.097	617.095	747.013	1524.44	540.891	650.292	1642.73	384.968	786.613	396.889	607.848	1458.68	273.632	168.524	311.109	152.514	244.382	177.78	350.804	510.624	244.499	398.027	344.977	109.736	165.156	126.654	436.866	408.745
lcl|NZ_BSDB01000001.1_cds_WP_285752690.1_111	QSJ37_RS00560	HAD-IA family hydrolase	1	484.871	267.653	523.047	272.888	439.979	282.178	438.296	802.534	275.321	314.004	855.975	201.569	384.089	186.729	288.184	714.574	207.607	124.777	246.566	95.114	159.046	109.759	278.795	361.576	171.724	261.094	242.706	77.5725	109.01	81.8646	281.499	269.821
lcl|NZ_BSDB01000001.1_cds_WP_285752692.1_112	QSJ37_RS00565	4-hydroxyphenylacetate 3-hydroxylase N-terminal domain-containing protein	2	79.473	52.036	41.092	442.17	128.911	339.137	211.619	334.024	16	3	22.005	285.547	246.247	352.57	29.04	69.376	13.1564	9.1193	7.41992	58.406	17.6558	50.4138	51.0512	58.0357	3.62391	0.939496	2.38442	42.0025	26.6337	56.6968	10.6722	10.0582
lcl|NZ_BSDB01000001.1_cds_WP_285752694.1_113	QSJ37_RS00570	flavin reductase family protein	2	9.421	5.547	9.584	119.325	26.446	104.63	40.162	63.144	5	2	0	68.44	50.193	98.002	2	7.543	6.30751	4.14537	7.12582	66.2088	15.2261	64.3167	40.6644	44.5994	5.15593	2.66067	0	41.6107	22.5635	70.303	3.1307	4.48208
lcl|NZ_BSDB01000001.1_cds_WP_285752696.1_114	QSJ37_RS00575	FAD synthetase family protein	2	19	21.47	22.447	238.724	44.91	199.05	45.956	82.856	9	1	1	135.691	78.895	188.23	5	17.457	6.00359	7.2977	7.77764	60.8783	11.8766	56.8531	21.3949	27.5179	4.03127	0.606736	0.208203	38.3477	16.4221	59.5272	3.56218	4.85005
lcl|NZ_BSDB01000001.1_cds_WP_171699294.1_115	QSJ37_RS00580	heme-binding protein	2	5	4	2	51.731	10	46.049	19	14	1	1	0	37.897	15.072	36.604	2	0	4.11759	3.72483	1.83838	35.6707	7.15505	35.0446	23.9181	12.1866	1.30471	1.65419	0	28.5013	8.39232	32.9614	3.90235	0
lcl|NZ_BSDB01000001.1_cds_WP_171699295.1_116	QSJ37_RS00585	catechol 2,3-dioxygenase	2	10	7	13	188.214	59	159.144	42.292	83	6	1	3	109.007	60	151.012	3	11	2.93645	2.20581	4.18267	44.5281	14.4747	42.1998	18.267	25.6113	2.4842	0.56259	0.579888	28.6007	11.5919	44.1818	1.9816	2.83835
lcl|NZ_BSDB01000001.1_cds_WP_285754707.1_117	QSJ37_RS00590	alpha/beta hydrolase	2	7	7.003	17.001	144.231	28.328	110.139	50.046	48	9.031	1	4	96	32	152.005	4	10	2.24988	2.42252	5.99337	37.4292	7.62348	32.0068	23.7089	16.2167	4.12028	0.617506	0.847337	27.6038	6.77746	48.9515	2.90039	2.82645
lcl|NZ_BSDB01000001.1_cds_WP_285754708.1_118	QSJ37_RS00595	2-keto-4-pentenoate hydratase	2	8	5	5	127.106	22	90.168	31	39	11	0	2	69.517	28	114.107	6	7	2.8809	1.94612	1.97758	37.0665	6.65339	29.4092	16.5013	14.7683	5.67547	0	0.475505	22.434	6.65859	41.4961	4.89419	2.21904
lcl|NZ_BSDB01000001.1_cds_WP_089097749.1_119	QSJ37_RS00600	acetaldehyde dehydrogenase (acetylating)	2	0	5	6	92.055	17	75.01	27.043	29	9	0	3	67.082	18	74.005	3	13.008	0	1.66316	2.03548	22.9782	4.40046	20.9751	12.3231	9.43149	3.94165	0	0.611506	18.5603	3.66784	22.8894	2.09165	3.53857
lcl|NZ_BSDB01000001.1_cds_WP_285752702.1_120	QSJ37_RS00605	4-hydroxy-2-oxovalerate aldolase	2	16.114	12	12	167.811	30.01	125.025	57.021	65	23	3	5	81.027	18	119.054	5	18.003	4.11718	3.27691	3.35498	34.4452	6.38751	28.7985	21.3706	17.4458	8.21128	1.46301	0.839527	18.4677	3.01966	30.0782	2.86242	4.03801
lcl|NZ_BSDB01000001.1_cds_WP_285752703.1_121	QSJ37_RS00610	fumarylacetoacetate hydrolase family protein	8	19.085	15.312	21.274	79.026	44.663	64.829	46.361	55.148	26.307	3	5.732	46.659	46.279	76.645	10.163	18.008	6.52711	5.64881	7.98573	21.8556	12.8097	20.0644	23.4053	19.8287	12.8338	1.97523	1.29325	14.2884	10.4412	26.3729	7.85783	5.4188
lcl|NZ_BSDB01000001.1_cds_WP_081188867.1_122	QSJ37_RS00615	4-oxalocrotonate tautomerase	5	4.927	1.684	6.726	18.588	5	14.18	11.639	6.852	6.696	0	3.268	8	7.839	16.453	1.837	9	15.5214	5.95693	24.7112	51.6323	14.1047	43.1523	57.4751	23.8956	34.3549	0	7.24676	23.8969	16.9844	56.5055	13.9048	26.3344
lcl|NZ_BSDB01000001.1_cds_WP_081188866.1_123	QSJ37_RS00620	aldehyde dehydrogenase	8	56.356	34.008	58	156.149	223.441	139.012	191.307	207	49.035	2	23	93.801	108.563	188.437	32.397	90.064	9.51928	6.08314	10.6873	21.0504	31.2331	21.0878	47.101	36.6982	11.3409	0.639279	2.54328	14.0803	11.983	30.9391	12.1525	13.3244
lcl|NZ_BSDB01000001.1_cds_WP_081188865.1_124	QSJ37_RS00625	2Fe-2S iron-sulfur cluster-binding protein	2	1.997	0	5.647	23.449	5.563	9.549	5.972	5	1.56	1	2.994	8	14.144	20.726	1.409	4.966	3.47656	0	11.2231	35.4313	8.64348	15.7901	16.4629	9.37234	4.51813	3.54883	3.59879	12.9935	16.9453	40.4976	5.98506	7.86113
lcl|NZ_BSDB01000001.1_cds_WP_285752708.1_125	QSJ37_RS00630	XylR N-terminal domain-containing protein	8	94.01	72.007	95.353	258.667	138.651	152.398	137.267	172.002	47.45	2	44.006	176.91	572.454	225.649	51.592	95.034	12.1052	9.77737	13.3751	26.5023	14.7293	17.5926	25.6882	23.2365	8.2887	0.485408	3.70291	20.2084	48.0627	28.0225	14.6924	10.7065
lcl|NZ_BSDB01000001.1_cds_WP_285752710.1_126	QSJ37_RS00635	HAD family hydrolase	2	14	6	11	50.281	122	26	23.026	32	11	1	3	35.048	134	33	6	25.021	4.57859	2.11328	3.94639	13.2824	33.421	7.68983	11.1036	11.0009	5.1131	0.628665	0.646784	10.2565	28.8861	10.8255	4.42929	7.19697
lcl|NZ_BSDB01000001.1_cds_WP_285752713.1_127	QSJ37_RS00640	long-chain fatty acid--CoA ligase	3	1	4	3	11	517.108	12	98.024	195	0	0	2	8	154.018	11	8	21	0.146417	0.618745	0.478794	1.28324	62.5487	1.57639	20.8858	29.9602	0	0	0.191512	1.03992	14.7181	1.55867	2.59525	2.69145
lcl|NZ_BSDB01000001.1_cds_WP_285752715.1_128	QSJ37_RS00645	DUF6044 family protein	3	2	0	1	5	1270.69	3	41	129	2	1	1	3	12	3	5	3	0.295731	0	0.161184	0.589124	155.238	0.398019	8.82313	20.0161	0.402957	0.279231	0.096709	0.393851	1.15817	0.429418	1.63831	0.38831
lcl|NZ_BSDB01000001.1_cds_WP_285752717.1_129	QSJ37_RS00650	glycosyltransferase family 2 protein	3	1	3	3	3	1015.93	3	20	107	2	4	1	2	12.012	4	6	4	0.254635	0.816362	0.835861	0.613646	215.488	0.688646	7.46968	28.6204	0.711446	1.94387	0.167327	0.45427	2.00814	1.00696	3.4229	0.894106
lcl|NZ_BSDB01000001.1_cds_WP_062755287.1_130	QSJ37_RS00655	hydroxyethylthiazole kinase	5	90.999	19	62	49	36	36	5	9	26.051	25	87.06	61.063	32.81	13	11	23.079	30.9794	6.97637	23.1658	13.4882	10.2768	11.0904	2.51245	3.22122	12.6461	16.3828	19.5505	18.6131	7.36817	4.45142	8.46498	6.91292
lcl|NZ_BSDB01000001.1_cds_WP_097354950.1_131	QSJ37_RS00660	bifunctional hydroxymethylpyrimidine kinase/phosphomethylpyrimidine kinase	5	151.302	107.729	174.651	137.165	63.527	93.552	10	39.695	92.805	94.071	274.052	119.421	100.267	58.238	30.022	48	51.9821	39.9325	65.8642	38.1134	18.3059	29.0891	5.07225	14.3385	45.4999	62.2319	62.1164	36.7409	22.7276	20.1378	23.3234	14.5107
lcl|NZ_BSDB01000001.1_cds_WP_285752721.1_132	QSJ37_RS00665	thiamine phosphate synthase	5	152.034	200.053	268.766	156.217	114.299	104.388	18.078	30.311	103.271	104.466	335.045	124.609	154.903	55.785	49.881	81.018	67.0154	96.1427	130.491	56.1075	42.5773	41.8242	11.8495	14.0607	66.5156	89.5381	97.8544	49.3959	45.2908	25.2427	50.2262	31.5042
lcl|NZ_BSDB01000001.1_cds_WP_285752723.1_133	QSJ37_RS00670	acyltransferase family protein	5	53.987	155.484	145.182	51	29.241	32	41.052	87	19	48.078	76.737	36.023	49.018	26	15	45	14.3327	44.1646	42.1905	10.8855	6.47199	7.66224	15.9982	24.265	7.06489	24.3863	13.3938	8.5349	8.54891	6.83892	8.93191	10.4903
lcl|NZ_BSDB01000001.1_cds_WP_285752726.1_134	QSJ37_RS00675	hypothetical protein	3	1	1	1	2	5.988	1	0	0	0	1	0	1	0	0	1	0	4.72142	5.07737	5.57433	8.29705	24.5277	4.58486	0	0	0	8.93739	0	4.53272	0	0	10.9257	0
lcl|NZ_BSDB01000001.1_cds_WP_285752727.1_135	QSJ37_RS00680	H-type small acid-soluble spore protein	2	1	1	0	2	11	1	0	2	0	1	4	3	0	2	0	3	4.18328	4.5716	0	7.36199	40.3259	4.05361	0	9.39471	0	8.03324	11.8812	11.9892	0	8.84055	0	11.7754
lcl|NZ_BSDB01000001.1_cds_WP_015864102.1_136	QSJ37_RS00685	twin-arginine translocase TatA/TatE family subunit	1	44	23	23	40	9	40	7	21	19	43.035	89.911	43.617	9	10	5	25	216.896	121.289	134.039	172.925	38.3261	191.453	52.3041	117.28	144.334	399.364	316.376	206.74	29.656	50.9923	56.6882	116.316
lcl|NZ_BSDB01000001.1_cds_WP_285752732.1_137	QSJ37_RS00690	amino acid permease	5	1635.17	634.393	571.252	1477.19	15	1792.4	90.951	143	356.135	41.123	236.373	953.286	63	1572.55	45.465	130.001	277.455	114.002	105.742	200.055	2.10637	273.148	22.4957	25.4671	82.7555	13.2052	26.257	143.75	6.98571	259.405	17.133	19.3203
lcl|NZ_BSDB01000001.1_cds_WP_285752735.1_138	QSJ37_RS00695	YitT family protein	3	10.024	3	8	4	56.247	1	13	41	0	1	4	9	27.007	2	8	17	5.18186	1.7048	4.56775	1.69472	24.72	0.471489	10.0499	22.3234	0	1.01289	1.37479	4.19818	9.29992	1.07772	9.52292	7.76875
lcl|NZ_BSDB01000001.1_cds_WP_285752737.1_139	QSJ37_RS00700	S8 family peptidase	8	70.315	3	13	171.051	1276.18	173.594	21	55	49.038	6	16.001	226.671	72.084	171.73	5	7	13.0571	0.590993	2.63499	25.3826	196.362	28.9717	5.69097	10.7212	12.517	2.11188	1.94653	37.4331	8.75501	31.0995	2.06544	1.13899
lcl|NZ_BSDB01000001.1_cds_WP_285752739.1_140	QSJ37_RS00705	peptide MFS transporter	9	2060.59	528.207	834.887	5057.87	820.498	5462.56	47.149	196.002	3277.93	817.245	1165.97	5812.97	140.114	5448.66	31.052	62.03	373.367	101.485	165.097	732.107	123.145	889.392	12.4635	37.2793	815.566	280.557	138.379	936.518	16.6012	961.965	12.5104	9.84728
lcl|NZ_BSDB01000001.1_cds_WP_285752741.1_141	QSJ37_RS00710	electron transport protein	2	94.069	28	84	32.038	837.183	29	63.029	123.034	36.009	9	44.413	31.004	80.093	18.606	27.985	114.765	11.7879	3.69863	11.4652	3.19364	86.5281	3.25743	11.4761	16.175	6.11654	2.12503	3.63634	3.44607	6.54293	2.24711	7.753	12.5815
lcl|NZ_BSDB01000001.1_cds_WP_285752743.1_142	QSJ37_RS00715	hypothetical protein	8	4.015	1	5	2	59.959	1.002	2	2	5	0	1	1	9	2	2	9	31.2158	7.75509	46.7856	13.2232	374.321	7.51371	22.1655	18.0262	54.947	0	5.6323	7.5836	44.1515	14.9359	33.1435	67.1112
lcl|NZ_BSDB01000001.1_cds_WP_285752745.1_143	QSJ37_RS00720	hypothetical protein	8	17	4.79	13	12	382.254	20.993	108.724	159	12	0	2	15.022	48.086	16	19	35	18.1193	5.85111	15.5773	10.8499	358.042	20.8659	179.656	179.81	20.8526	0	1.44699	14.7325	34.9214	18.9947	48.7221	33.4268
lcl|NZ_BSDB01000001.1_cds_WP_062756027.1_144	QSJ37_RS00725	histidine kinase N-terminal domain-containing protein	3	33.661	16.21	21	30	13	23.007	17	14	33.022	2	10	20.054	27	21	17	59	7.89859	4.05636	5.3881	5.64637	2.53715	4.86248	5.84246	3.45021	10.7739	0.89389	1.54061	4.19383	4.15504	4.85238	8.91879	12.1468
lcl|NZ_BSDB01000001.1_cds_WP_285752750.1_145	QSJ37_RS00730	hypothetical protein	3	15.353	9	35.889	7.202	5	11.521	15.285	17.359	15.196	110.393	117.017	9.36	10	6	9	65.382	4.01903	2.5196	10.2822	1.51521	1.09085	2.71948	5.87154	4.77352	5.56634	55.1896	20.135	2.18625	1.71927	1.55495	5.28206	15.0267
lcl|NZ_BSDB01000001.1_cds_WP_285752752.1_146	QSJ37_RS00735	response regulator transcription factor	2	12.649	6	19.486	8.827	2	12.479	12.719	21.641	21.162	79.286	145.417	13.754	16	4.987	9.049	74.72	5.38527	2.78048	9.13249	3.05847	0.718722	4.82595	8.04295	9.69454	13.1164	65.5349	40.9927	5.26233	4.51455	2.17286	8.78681	28.0515
lcl|NZ_BSDB01000001.1_cds_WP_285752754.1_147	QSJ37_RS00740	ATP-binding protein	5	127.334	91.909	174.918	76.971	42	61	98.613	146.198	98.046	317.68	693.565	60.003	76.479	45.606	64.714	574.485	22.7415	17.4008	34.0908	10.9794	6.21204	9.78829	25.6892	27.4074	24.0302	107.468	81.1242	9.52728	8.93036	7.93236	25.6921	89.8866
lcl|NZ_BSDB01000001.1_cds_WP_285752757.1_148	QSJ37_RS00745	cysteine synthase A	5	217.673	124.682	171.055	109.218	52	88.151	78.702	124.011	157.96	193.092	729.213	159.195	102.535	107.525	81.41	435.224	63.173	38.8174	54.3884	25.5315	12.6055	23.0991	33.5892	37.8193	64.5862	107.33	139.289	41.2759	19.5753	31.071	53.1287	110.984
lcl|NZ_BSDB01000001.1_cds_WP_081189222.1_149	QSJ37_RS00750	Bax inhibitor-1/YccA family protein	6	2141.32	2435.25	1714.33	978.4	819.786	849.538	1374.42	2130.71	976.225	1110.1	2365.16	832.528	1724.31	858.237	1132.6	2291.08	990.578	1231.18	874.216	369.412	321.038	357.569	946.969	1037.54	663.409	1000.76	725.675	346.685	529.742	409.376	1199.62	935.536
lcl|NZ_BSDB01000001.1_cds_WP_285752763.1_150	QSJ37_RS00755	hydroxypyruvate isomerase	5	304.214	81	190.012	147.123	56.045	144.13	222.219	219	394.211	14.024	75.021	97.785	390.655	110.026	81.038	210.224	107.991	31.0609	74.0686	42.2761	16.7014	46.3289	116.559	81.7443	200.248	9.59683	17.5784	31.0998	91.551	39.4008	65.1258	65.6841
lcl|NZ_BSDB01000001.1_cds_WP_285752765.1_151	QSJ37_RS00760	NAD(P)-dependent oxidoreductase	5	179.974	36	69	103.228	18	61	70	60	226.642	1	20	41.602	208.983	49.279	47.817	104	51.6309	11.0749	21.684	23.8474	4.3121	15.7981	29.524	18.0868	91.5289	0.549266	3.77574	10.6608	39.431	14.0667	30.8358	26.2128
lcl|NZ_BSDB01000001.1_cds_WP_285752767.1_152	QSJ37_RS00765	FAD-binding oxidoreductase	5	1075.42	365.823	592.331	98.463	44.001	55	362.178	677.309	177.855	11.402	48.396	70.275	216.124	51.096	185.553	321.793	204.266	73.7473	122.824	14.95	6.92742	9.39076	100.425	135.054	46.4818	4.10685	6.02336	11.873	26.8561	9.47272	78.4364	53.5631
lcl|NZ_BSDB01000001.1_cds_WP_285752769.1_153	QSJ37_RS00770	(Fe-S)-binding protein	5	1170.7	349.221	528.113	91.545	87	79.008	363.445	824.442	209.948	15.609	75.604	60.005	269.9	46.866	200.168	340.536	217.394	68.7957	107.044	13.5845	13.3864	13.1858	98.4931	160.71	53.5897	5.49408	9.19744	9.90938	32.781	8.48721	82.687	55.4096
lcl|NZ_BSDB01000001.1_cds_WP_285754709.1_154	QSJ37_RS00775	FAD-linked oxidase C-terminal domain-containing protein	5	1709.82	313.744	546.374	162.954	194.217	81.169	666.682	2053.45	370.968	16	91	68.037	564.972	68.023	306.216	548.431	293.452	57.0395	102.305	22.3254	27.59	12.5125	166.812	369.908	87.2312	5.19781	10.2255	10.3782	63.3722	11.354	116.743	82.4461
lcl|NZ_BSDB01000001.1_cds_WP_285752771.1_155	QSJ37_RS00780	malate synthase G	6	25687.1	9973.71	12232.2	3243.13	1953.06	2378.92	6402.42	15115.9	5013.12	2095.53	5045.19	2542.89	5578.59	2203.84	2730.98	4838.36	2834.1	1158.15	1469.21	284.32	177.528	235.115	1025.26	1749.44	747.18	434.998	363.464	248.692	400.921	233.671	665.144	466.832
lcl|NZ_BSDB01000001.1_cds_WP_285752773.1_156	QSJ37_RS00785	malic enzyme-like NAD(P)-binding protein	6	5762.1	1398	1730.79	1159.45	532.207	639.179	2380.72	5919.12	1405.81	50.015	288.095	670.985	2148.33	575.429	928.628	1754.69	1221.72	315.334	400.938	196.842	93.6899	121.943	738.075	1317.78	412.247	20.1531	40.0643	126.667	298.358	119.604	439.188	326.224
lcl|NZ_BSDB01000001.1_cds_WP_285754710.1_157	QSJ37_RS00790	IclR family transcriptional regulator	6	2819.73	648.446	630.436	599.51	173.312	325.896	847.363	2177.04	678.97	73.017	234.524	363.818	915.592	290.245	443.015	926.085	1020.34	253.66	250.57	175.698	52.6751	106.816	453.294	828.395	352.16	50.9686	56.0328	117.986	218.809	106.099	363.182	295.009
lcl|NZ_BSDB01000001.1_cds_WP_285752776.1_158	QSJ37_RS00795	DEAD/DEAH box helicase	5	583.014	103.866	176.699	510.876	67.423	579.905	81.425	112.303	335.198	27.635	164.146	631.649	275.894	534.735	191.485	314.182	62.036	11.627	20.4654	43.1814	5.90876	55.2648	12.5716	12.5344	48.1387	5.53043	11.4026	59.5665	19.1183	54.6384	44.9597	29.2323
lcl|NZ_BSDB01000001.1_cds_WP_285752778.1_159	QSJ37_RS00800	ribonuclease H-like domain-containing protein	5	542.548	143.457	218.432	402.883	193.379	523.425	88.623	126.701	220.919	28.365	135.038	417.964	227.082	464.822	163.794	227.247	109.153	30.6687	47.9941	64.8479	32.2752	94.708	26.0497	26.7625	61.3152	10.8332	17.8105	74.8324	29.9067	91.4783	73.4225	40.0771
lcl|NZ_BSDB01000001.1_cds_WP_285752780.1_160	QSJ37_RS00805	CotD family spore coat protein	10	615.109	1086.15	653.155	154.275	61848.2	146.233	404.913	393.029	47	149.073	301.548	214.024	5962.99	204.14	1741.98	3913.26	1449.63	2919.76	1776.24	318.768	130686	330.647	1510.85	1010.84	183.325	707.033	495.443	474.489	9689.78	535.006	9981	8478.37
lcl|NZ_BSDB01000001.1_cds_WP_062756004.1_161	QSJ37_RS00810	DUF1273 domain-containing protein	1	284.017	142.863	147.908	171.132	1191.9	173.295	36.001	48.648	46.119	42.041	126.021	184.542	190.752	148.83	91.192	137.888	153.173	84.8965	88.1742	75.7697	547.427	85.3239	29.0837	27.6395	37.2191	44.5223	45.231	89.8941	68.611	84.0298	113.512	65.7776
lcl|NZ_BSDB01000001.1_cds_WP_015864078.1_162	QSJ37_RS00815	cell division regulator GpsB	1	135.642	70.42	85.223	92.084	150.804	137.595	28	24.538	48.881	25	62.19	107.147	103.32	86.452	43.192	91.004	202.018	121.085	144.187	118.221	199.636	193.514	65.6954	39.1207	120.858	76.0745	63.611	148.221	105.633	144.625	156.616	122.595
lcl|NZ_BSDB01000001.1_cds_WP_285752785.1_163	QSJ37_RS00825	EAL domain-containing protein	5	94.82	30.007	29.283	153.203	34	228.009	27.01	46	53.448	31	78	176.375	62	247.275	48	51	13.6166	4.55121	4.58327	17.5254	4.03274	29.3735	5.64334	6.93158	10.4481	8.40322	7.32459	22.4837	5.81009	34.3464	15.268	6.41034
lcl|NZ_BSDB01000001.1_cds_WP_285752787.1_164	QSJ37_RS00830	class I SAM-dependent RNA methyltransferase	5	66.508	25	31	114.245	10.002	243.09	25.008	35	31	3	39.005	121.094	30.062	141.875	20.091	47.078	14.86	5.94961	7.57051	20.4567	1.85716	48.8961	8.17695	8.21217	9.60528	1.2753	5.719	24.1016	4.40236	31.1455	10.0248	9.22622
lcl|NZ_BSDB01000001.1_cds_WP_285752789.1_165	QSJ37_RS00835	hypothetical protein	1	12.052	0	3	13.464	89.769	27.91	28.725	28	5	1	7.002	20.918	25.977	20.013	5.922	10	56.9014	0	16.723	55.8564	367.7	127.963	206.327	149.489	36.6444	8.93739	23.5751	94.8164	82.3321	98.3866	64.7021	44.5089
lcl|NZ_BSDB01000001.1_cds_WP_285754711.1_166	QSJ37_RS00840	ATP-dependent DNA helicase	5	689.031	225.8	390.986	481.53	527.208	804.071	408.508	958.99	229.685	443.194	1109.45	571.579	610.446	769.247	452.676	671.355	86.3434	29.8268	53.3658	48.0006	54.4903	90.3174	74.3793	126.076	39.0149	104.645	90.8382	63.5307	49.8685	92.9056	125.412	73.5995
lcl|NZ_BSDB01000001.1_cds_WP_285752791.1_167	QSJ37_RS00845	carboxypeptidase M32	1	1133.91	557.82	762.158	1045.47	106.578	1283.34	757.382	488.105	2996.88	59	251.416	691.891	1030.4	1397.46	404.83	774.901	188.132	97.9781	137.931	138.406	14.6298	191.198	183.122	84.9952	680.34	18.5184	27.3037	102.001	111.696	225.24	149.113	112.597
lcl|NZ_BSDB01000001.1_cds_WP_285752793.1_168	QSJ37_RS00850	b(o/a)3-type cytochrome-c oxidase subunit 1	11	43933.9	33097.8	37491.6	20850.4	3599.45	6648.1	7684.76	9929.82	31988.4	14181.6	41488.4	19245	17989.3	5435.76	14320.9	40960.4	6574.32	5234.27	6116.02	2486.53	445.081	892.687	1673.82	1559.28	6525.05	4008.21	4060.81	2557.1	1757.24	787.688	4749.64	5365.69
lcl|NZ_BSDB01000001.1_cds_WP_285752795.1_169	QSJ37_RS00855	cytochrome c oxidase subunit II	11	13347.6	11942.2	12261.3	6843.45	1494.95	2105.41	2588.33	3508.69	11540	5354.49	16219.2	6243.8	7476.29	1992.35	5057.49	13149.6	9354.17	9368.93	9551.72	3983.21	902.889	1356.5	2749.26	2594.88	12535.5	7474.39	7616.6	3978.33	3523.23	1503.02	8310.24	8185.1
lcl|NZ_BSDB01000001.1_cds_WP_285754712.1_170	QSJ37_RS00860	cytochrome c oxidase subunit 2A	11	1644.72	940.874	1103.96	666.945	89.235	227.395	161.262	174.195	770.62	453.187	1426.38	642.028	534.01	119.91	394.318	1087.68	20427	10858.1	16694.2	6641.28	833.842	2657.34	2676.51	2566.35	12139.6	9283.54	13038	7887.5	3917.03	1324.5	9694.76	13219.5
lcl|NZ_BSDB01000001.1_cds_WP_143415392.1_171	QSJ37_RS00865	xanthine phosphoribosyltransferase	2	22.003	2	1	36.715	1	31.001	0	7.72	77.1	17	31	90.347	8	12	1	10	11.2967	1.1283	0.566976	15.4444	0.436354	14.514	0	4.17431	58.8668	17.095	10.5799	41.8481	2.73537	6.41748	1.18175	4.53806
lcl|NZ_BSDB01000001.1_cds_WP_285752802.1_172	QSJ37_RS00870	nucleobase:cation symporter-2 family protein	2	114.141	19	11.995	322.641	3.008	188	9	21.28	321.483	84	173.042	408.211	26	128.446	4	16	22.1299	3.91136	2.53912	50.0191	0.483577	32.771	2.54804	4.33138	85.8405	30.895	21.9872	70.4102	3.29856	24.3258	1.72665	2.71877
lcl|NZ_BSDB01000001.1_cds_WP_285752804.1_173	QSJ37_RS00875	3-oxoacyl-[acyl-carrier-protein	3	13.001	5.052	14	9.001	628.909	12	15	33	6.054	3	7	9	42.092	6	5	11	3.15975	1.31063	3.72162	1.75589	127.212	2.62787	5.34274	8.42415	2.04976	1.38994	1.11741	1.95019	6.71234	1.43837	2.71934	2.34617
lcl|NZ_BSDB01000001.1_cds_WP_143415398.1_174	QSJ37_RS00880	isoprenylcysteine carboxylmethyltransferase family protein	3	9.002	3.948	4	6	323.116	4	6	25	4.946	0	3	8	27.007	2	3	6	4.85476	2.34598	2.38457	2.65654	148.404	1.96945	4.84711	14.2039	3.9919	0	1.07675	3.89696	9.71415	1.1292	3.73425	2.86223
lcl|NZ_BSDB01000001.1_cds_WP_285752807.1_175	QSJ37_RS00885	dynamin family protein	5	1511.88	329.707	594.286	1248.41	552.031	1249.97	284.284	447.55	1495.63	187.453	571.692	917.676	1046.24	939.142	540.815	1630.95	95.9014	21.9033	40.9702	62.7015	28.746	70.879	26.0841	29.7656	126.799	22.2689	23.6296	51.4929	43.1189	56.7331	75.3676	90.36
lcl|NZ_BSDB01000001.1_cds_WP_285752810.1_176	QSJ37_RS00890	nucleotidyltransferase domain-containing protein	5	310.103	53.364	61.345	279.866	154.864	267.974	23.044	60.477	310.943	5.999	40	235.355	221.837	301.424	127.036	342.858	116.733	21.7501	25.3772	85.4194	49.019	91.4285	12.8374	23.9428	168.369	4.36239	9.94826	79.4504	55.1947	114.963	108.504	113.662
lcl|NZ_BSDB01000001.1_cds_WP_285752811.1_177	QSJ37_RS00895	hypothetical protein	5	15.967	4	4	17.586	5.252	17.156	2	2	9.414	0	3	20.458	8	19.307	4.755	26	61.8908	17.094	18.2079	60.0381	17.9656	64.38	12.0002	8.67179	58.213	0	8.23381	75.5793	21.1146	79.793	43.5822	94.2829
lcl|NZ_BSDB01000001.1_cds_WP_285752814.1_178	QSJ37_RS00900	YpbS family protein	9	118.967	18.06	24	156.586	49.717	132.324	7	23	132.69	3	13	102.041	82.108	116.826	53.919	170.957	198.827	34.8114	45.7316	226.731	74.0877	209.735	18.5038	41.3184	368.945	10.2253	14.9774	158.893	94.3821	219.193	219.766	259.412
lcl|NZ_BSDB01000001.1_cds_WP_285752816.1_179	QSJ37_RS00905	sulfurtransferase	5	234.421	31.934	49	278.69	154.72	246.442	32.007	67.006	153.994	7	37	219.901	174.701	196.712	79.149	352.552	76.6642	11.2476	17.5794	73.6195	42.3845	72.8885	15.4348	23.0353	71.5806	4.40066	7.977	64.3525	37.6599	64.5306	58.4291	101.406
lcl|NZ_BSDB01000001.1_cds_WP_285752819.1_180	QSJ37_RS00910	hypothetical protein	1	45	11.973	11.757	57.926	737.534	39.275	21.978	42	45.546	0	4	41.684	141.917	40.207	42.322	210.561	349.842	92.8487	110.015	382.985	4604.38	294.546	243.581	378.549	500.52	0	22.5281	316.116	696.204	300.261	701.344	1570.11
lcl|NZ_BSDB01000001.1_cds_WP_285752821.1_181	QSJ37_RS00915	redoxin domain-containing protein	1	449.199	465.455	461.794	214.608	131.173	139.624	153.022	196	107.257	394.506	587.231	222.531	113.161	131.069	100	292.694	276.082	317.663	314.562	108.885	69.0507	78.6012	141.66	127.003	100.359	479.468	240.966	123.924	46.5698	85.5206	142.939	159.434
lcl|NZ_BSDB01000001.1_cds_WP_285752823.1_182	QSJ37_RS00920	FbpB family small basic protein	10	614.294	1080.2	1315.08	59.195	104.443	96.001	270.788	492	326.576	2765.61	2603.63	45.613	170.395	65.163	131.801	460.178	5755.1	9791.63	14924.1	461.644	763.362	859.392	3509.25	5388.58	4129.85	44448.2	17778.9	418.974	979.239	566.869	2551.74	4169.89
lcl|NZ_BSDB01000001.1_cds_WP_015864061.1_183	QSJ37_RS00925	acid-soluble spore protein N	1	16.918	40.582	40.092	4	228.024	2	30.025	55.366	22.829	151.638	90.925	3	38.48	5	7.983	39.042	124.083	299.781	353.06	25.0792	1354.97	14.1655	316.698	469.107	239.753	1977.91	482.745	21.403	179.623	35.5326	126.156	274.003
lcl|NZ_BSDB01000001.1_cds_WP_285752829.1_184	QSJ37_RS00930	small acid-soluble spore protein Tlp	10	665.021	1442.69	1158.07	65	690.013	106.607	343.236	431.607	391.661	3579.43	3161.87	47	248.55	84.314	170.009	414.222	1567.26	3878.19	3149.34	134.305	1458	241.051	1280.72	1110.06	1527.68	16976.7	5194.94	104.198	403.89	220.968	974.101	897.443
lcl|NZ_BSDB01000001.1_cds_WP_285752831.1_185	QSJ37_RS00935	thioesterase family protein	5	102.878	32.52	63	192	13	144.324	7	15	102.92	8	44.348	160.005	20.019	125.26	3	32.001	86.6113	30.9981	59.2317	135.5	9.51951	112.359	9.01892	13.3516	137.65	13.5439	25.1541	123.096	11.4034	115.535	5.99236	24.0155
lcl|NZ_BSDB01000001.1_cds_WP_285752834.1_186	QSJ37_RS00940	hypothetical protein	1	106.475	60.011	67.271	153.354	19	129.574	35.407	61	68.778	15.012	44	99.578	63.225	105.728	18	67	135.786	88.2056	96.993	167.385	21.4323	155.151	70.6493	82.8836	144.812	39.0688	38.326	117.45	55.187	151.171	55.6524	76.9213
lcl|NZ_BSDB01000001.1_cds_WP_285754713.1_187	QSJ37_RS00945	hotdog fold thioesterase	1	266.221	137.065	226.066	266.182	34	224.766	107.001	144	174.308	49	138.876	223.869	138.023	163.805	47.998	170.716	258.58	151.927	246.187	218.286	28.9096	202.891	160.331	148.145	273.554	96.3592	91.2883	199.518	91.1023	176.239	111.602	148.238
lcl|NZ_BSDB01000001.1_cds_WP_285752836.1_188	QSJ37_RS00950	HesB/YadR/YfhF family protein	9	242.863	291.401	223.617	172.393	90	167.374	28.002	45	131.228	149	298.841	187.472	88.705	105.222	30	91.411	382.677	530.011	400.921	234.743	126.281	249.555	69.6565	76.0613	343.783	479.398	324.036	274.721	96.0543	186.211	115.175	130.523
lcl|NZ_BSDB01000001.1_cds_WP_285752838.1_189	QSJ37_RS00955	hypothetical protein	8	3	2	6	1	18.549	4	3	7	1	0	2	2	4	2	1	1	24.8244	16.3441	59.8287	6.98522	122.058	31.8271	35.0852	67.1794	11.5043	0	12.001	16.1605	20.6762	15.6967	17.4472	7.94563
lcl|NZ_BSDB01000001.1_cds_WP_285752840.1_190	QSJ37_RS00960	hypothetical protein	5	20.237	11.561	21.155	12.739	12.739	9	1	5.629	2.038	7.947	7.965	18.549	6.516	4.768	3.215	11.284	157.331	89.6539	197.949	84.2231	79.5285	67.497	11.0827	50.7353	22.393	108.759	44.8591	140.668	31.9651	35.6086	53.2858	84.1439
lcl|NZ_BSDB01000001.1_cds_WP_285752843.1_191	QSJ37_RS00965	magnesium transporter CorA family protein	5	801.756	516.508	546.608	251.812	303.261	159.13	114.024	295.486	78.962	167.142	256.961	278.607	207.688	131.944	138.793	332.167	228.256	157.65	170.456	57.7201	72.0842	40.8945	47.7183	88.3928	31.6295	91.0861	48.1363	70.8445	38.8836	37.3601	88.8019	83.079
lcl|NZ_BSDB01000001.1_cds_WP_285752845.1_192	QSJ37_RS00970	DUF502 domain-containing protein	5	60.753	20	25.007	47.03	3	34	14	22	19	9	29	35	24.217	19	17	34	30.5616	11.0435	13.8874	19.3697	1.28163	15.5898	10.5209	11.6545	14.1788	8.85869	9.69325	15.8774	8.10864	9.93573	19.6634	15.1139
lcl|NZ_BSDB01000001.1_cds_WP_285752847.1_193	QSJ37_RS00975	NAD(P)/FAD-dependent oxidoreductase	3	47.037	17	11	33	6	25	11	14	8	0	9	40.009	18	15	6	17	8.1855	3.13461	2.08862	4.58512	0.86441	3.90809	2.79126	2.55723	1.90849	0	1.02554	6.18871	2.0475	2.53989	2.31997	2.59148
lcl|NZ_BSDB01000001.1_cds_WP_285752851.1_194	QSJ37_RS00980	tetratricopeptide repeat protein	2	14.734	3	6	14.066	0	4	1.004	2.113	21.42	0	3	5.317	13.261	7.791	3	8	27.9521	6.54687	13.0288	23.2365	0	7.23007	3.01861	4.33136	67.6021	0	3.94032	9.43186	17.3293	16.5592	13.8829	13.8418
lcl|NZ_BSDB01000001.1_cds_WP_285752853.1_195	QSJ37_RS00985	tetratricopeptide repeat protein	5	18.664	5	17	24.375	1	12	9.996	5.983	21.58	1	5.017	5.683	19.739	13.209	7	9	53.5484	16.1947	56.6726	61.5636	2.57593	33.1885	45.1245	18.9039	101.435	5.69974	10.0977	15.414	39.0028	41.6164	48.504	23.9013
lcl|NZ_BSDB01000001.1_cds_WP_285752855.1_196	QSJ37_RS00990	biotin synthase BioB	1	1875.33	510.77	707.523	989.05	103.32	846.131	3092.84	2731.62	365.443	7	52.983	655.091	677.917	732.458	686.155	1781.78	497.875	145.082	205.61	211.104	22.868	202.602	1205.31	761.871	135.885	3.55057	9.24776	155.208	118.232	192.662	408.578	415.365
lcl|NZ_BSDB01000001.1_cds_WP_285752857.1_197	QSJ37_RS00995	NAD(P)/FAD-dependent oxidoreductase	8	84.952	11	28	74.602	164.094	74.077	190.355	230	31	1	4	41.868	90.887	48.629	41	89.02	25.0436	3.48037	9.04473	17.7208	40.4203	19.7214	82.5501	71.2518	12.8892	0.564874	0.776257	11.0289	17.6296	14.2868	27.1919	23.0614
lcl|NZ_BSDB01000001.1_cds_WP_285752859.1_198	QSJ37_RS01000	YozE family protein	8	6	5	8	15	46.958	17	22.975	32	3	26.051	34.333	13	45	7.843	5	26.002	16.2277	15.323	25.0876	35.6822	114.041	44.267	98.0253	95.0434	13.3431	140.526	64.9959	33.1796	83.8499	23.3891	32.7616	64.9475
lcl|NZ_BSDB01000001.1_cds_WP_285752861.1_199	QSJ37_RS01005	hypothetical protein	8	8	10	16	38.001	1045.45	25.002	55.007	71	9	16.007	24	40	1076.92	45.16	76	111	3.63339	4.959	8.00807	14.0774	401.686	10.3278	37.1858	33.9402	5.99231	14.1553	7.22685	16.3475	324.675	21.1127	78.9608	44.4898
lcl|NZ_BSDB01000001.1_cds_WP_285752863.1_200	QSJ37_RS01010	hypothetical protein	3	0	0	0	0	7	0	3	2	0	0	0	0	15	0	0	1	0	0	0	0	61.2083	0	46.6337	27.2385	0	0	0	0	103.095	0	0	11.2323
lcl|NZ_BSDB01000001.1_cds_WP_041269910.1_201	QSJ37_RS01015	YozD family protein	4	0	0	0	0	119.317	1	13.574	28	0	1	1	1	35.223	1	2	2	0	0	0	0	408.122	3.75267	81.4468	121.405	0	7.496	2.7446	3.69443	92.964	4.13291	18.3322	7.25253
lcl|NZ_BSDB01000001.1_cds_WP_352176757.1_202	QSJ37_RS01020	DUF2515 domain-containing protein	3	5	5	7	1	716.829	1	68.136	98.022	1	1	6	2	122.872	2	10	25	1.13757	1.21218	1.74093	0.182386	135.568	0.204854	22.692	23.4201	0.315808	0.433036	0.895952	0.405404	18.3261	0.447434	5.08295	4.98939
lcl|NZ_BSDB01000001.1_cds_QSJ37_RS01025_203	QSJ37_RS01025	hypothetical protein	4	7	1	1	1	263.114	1	22.245	60.978	1	0	1	2	83.447	0	6	12	24.9439	3.96073	4.17295	3.14271	832.087	3.44738	123.41	241.994	5.74091	0	2.5175	6.78143	203.411	0	50.906	39.8808
lcl|NZ_BSDB01000001.1_cds_WP_285752873.1_204	QSJ37_RS01030	YodL domain-containing protein	8	6	1	8	10	174.368	2	41.755	65	18.802	2	3	3.004	147.094	1	26	47.003	7.9072	1.51998	11.9317	11.2975	203.503	2.4778	86.2343	91.3459	40.9735	5.38216	2.70357	3.66418	132.776	1.479	83.1567	55.8128
lcl|NZ_BSDB01000001.1_cds_WP_285752874.1_205	QSJ37_RS01035	hypothetical protein	8	0	9	11	2	20	0	35.457	36	4	2	3	0	52.936	1	30	47	0	53.3265	73.8421	9.84536	95.9624	0	298.835	232.379	34.1168	20.8388	12.1592	0	197.448	5.72099	382.314	252.102
lcl|NZ_BSDB01000001.1_cds_WP_285752876.1_206	QSJ37_RS01040	hypothetical protein	4	3	1	0	1	267.748	0	51.842	90	0	1	0	0	22.014	0	5	13	16.9604	5.92517	0	4.92268	1284.69	0	436.928	580.947	0	10.4194	0	0	82.1102	0	63.719	69.7304
lcl|NZ_BSDB01000001.1_cds_WP_285754715.1_207	QSJ37_RS01045	hypothetical protein	8	40.073	126.461	108	20	307.213	14.049	665.477	560.088	55	7	83	15	771.48	15.907	492.728	809.234	35.7254	128.06	107.691	14.9894	238.835	11.6049	910.768	528.316	78.4569	12.5836	49.9418	12.2396	466.169	15.6094	1045.99	643.815
lcl|NZ_BSDB01000001.1_cds_WP_285752878.1_208	QSJ37_RS01050	purine-nucleoside phosphorylase	6	2091.61	963.694	1333.47	1877.36	324.86	1787.77	690.901	988.256	497.907	232.869	804.287	1522.75	1355.55	1349.31	693.762	1567.39	842.492	421.486	590.814	614.368	110.255	653.442	412.656	418.76	290.344	181.691	214.292	550.677	361.417	553.631	635.814	556.393
lcl|NZ_BSDB01000001.1_cds_WP_285752880.1_209	QSJ37_RS01055	M15 family metallopeptidase	1	900.826	414.932	540.751	789.154	156.885	798.669	374.76	495.039	218.459	86.458	388.67	628.88	712.696	608.037	357.965	733.344	290.786	144.186	191.46	205.698	42.4069	233.113	178.324	167.972	100.128	53.6265	82.6942	181.619	151.609	196.712	260.717	208.179
lcl|NZ_BSDB01000001.1_cds_WP_285752882.1_210	QSJ37_RS01060	tyrosine-type recombinase/integrase	3	2	1	3	1	1	4	2	3	0	1	4	1	2	3	2	4	0.516305	0.275983	0.847512	0.207429	0.215096	0.931021	0.75748	0.813552	0	0.492852	0.678658	0.230308	0.339038	0.766185	1.15715	0.90654
lcl|NZ_BSDB01000001.1_cds_WP_285752884.1_211	QSJ37_RS01065	hypothetical protein	3	0	0	0	0	0	0	0	0	0	0	0	0	0	0	0	0	0	0	0	0	0	0	0	0	0	0	0	0	0	0	0	0
lcl|NZ_BSDB01000001.1_cds_WP_285752886.1_212	QSJ37_RS01070	hypothetical protein	3	3	2	0	0	0	1	1	1	1	0	0	0	3	0	0	0	0.766517	0.546152	0	0	0	0.230342	0.374784	0.268397	0.357012	0	0	0	0.50327	0	0	0
lcl|NZ_BSDB01000001.1_cds_WP_285752888.1_213	QSJ37_RS01075	helix-turn-helix transcriptional regulator	5	67.575	94.986	85.308	38	25.003	40.246	34	79.517	53	33	64.528	20.471	43.021	19.046	23	48.732	28.4448	43.4995	39.5252	13.0138	8.88061	15.3851	21.2505	35.2182	32.4416	26.9562	17.9817	7.74254	11.999	8.19706	22.0703	18.0868
lcl|NZ_BSDB01000001.1_cds_WP_285752890.1_214	QSJ37_RS01080	hypothetical protein	5	24.305	15	14.11	35.286	9	24	10.006	32	30.034	14	32	30	16	18.005	8	22.215	14.0176	9.56939	9.0066	16.7534	4.43306	12.6572	8.66765	19.4495	26.1455	15.9107	12.3019	15.6519	6.16654	10.9484	10.6898	11.3437
lcl|NZ_BSDB01000001.1_cds_WP_285752892.1_215	QSJ37_RS01085	hypothetical protein	5	0.72	3	2.89	2.714	0	2	5	3	2.002	0	1	3.566	1	1	1	2.728	5.59555	23.2653	27.0459	17.9409	0	14.9993	55.4136	27.0392	22.0004	0	5.63202	27.0461	4.90573	7.46795	16.5717	20.3406
lcl|NZ_BSDB01000001.1_cds_WP_285752894.1_216	QSJ37_RS01090	hypothetical protein	5	55.035	59	54	65.342	10	63	54.004	66	136.318	16	29	49.446	42.077	62.116	19	48.218	16.5506	19.055	17.798	15.8404	2.51393	17.1141	23.9011	20.8586	57.9001	9.22517	5.74256	13.2905	8.32875	18.6385	12.8625	12.7444
lcl|NZ_BSDB01000001.1_cds_WP_285752896.1_217	QSJ37_RS01095	hypothetical protein	3	2	2.04	3	1	0	0	1	0	0	0	0	1	5	0	0	0	6.73074	7.67008	11.7979	2.96708	0	0	5.25768	0	0	0	0	3.19811	11.5377	0	0	0
lcl|NZ_BSDB01000001.1_cds_WP_062898798.1_218	QSJ37_RS01100	hypothetical protein	3	3	4.247	3	1	13	0	10.085	11	1	1	2.002	0	32.359	1	3	13	2.08296	3.29913	2.31492	0.576405	7.77544	0	10.6084	8.05926	1.07482	1.3823	0.93126	0	15.1034	0.74672	4.88094	8.01576
lcl|NZ_BSDB01000001.1_cds_WP_062898797.1_219	QSJ37_RS01105	hypothetical protein	3	1	5	6	1	7	2	17	22	0	1	2	0	10.787	0	3.208	7	1.43643	8.29233	9.78112	1.23636	8.92833	2.70903	38.4103	33.7857	0	2.93552	1.97053	0	10.6313	0	11.2082	9.08364
lcl|NZ_BSDB01000001.1_cds_WP_285752902.1_220	QSJ37_RS01110	hypothetical protein	3	15	18	4	10	3	7	3	6	3	6	3	10	21.062	6	8	14	1.82759	2.31098	0.53077	0.968963	0.301399	0.764376	0.530959	0.766924	0.495075	1.37697	0.238788	1.08054	1.67257	0.704097	2.15419	1.49214
lcl|NZ_BSDB01000001.1_cds_WP_285752903.1_221	QSJ37_RS01115	hypothetical protein	3	1	1.001	1	1	4	0	4	3	4	1	2	0	6.015	0	0	2.165	0.935435	1.06672	1.0477	0.788334	3.27038	0	5.76038	2.97128	6.02079	1.89052	1.26475	0	3.81914	0	0	1.80909
lcl|NZ_BSDB01000001.1_cds_WP_285752905.1_222	QSJ37_RS01120	hypothetical protein	3	3	2	0	1	0	3	0	2	5	2	1	1	7	0	0	1.835	4.55149	3.50297	0	1.30895	0	4.30093	0	3.25018	12.5999	6.1986	1.04265	1.40972	7.29244	0	0	2.51985
lcl|NZ_BSDB01000001.1_cds_WP_285752907.1_223	QSJ37_RS01125	hypothetical protein	3	0	0.983	0	0	0	0	0	0	1	0	0	1	0	0	0	1	0	5.18565	0	0	0	0	0	0	7.59652	0	0	4.73989	0	0	0	4.65265
lcl|NZ_BSDB01000001.1_cds_WP_285752909.1_224	QSJ37_RS01130	hypothetical protein	3	20.002	10.017	8	47.015	5	22	4	4	20	1	1	46.083	53.025	20	5	18.001	1.89864	0.999072	0.826236	3.54197	0.390555	1.86939	0.550469	0.398224	2.55559	0.178322	0.061938	3.87481	3.27582	1.81898	1.04605	1.49367
lcl|NZ_BSDB01000001.1_cds_WP_285752911.1_225	QSJ37_RS01135	hypothetical protein	3	3	1	4	0	9	6.367	0	2	2	0	2	2	1	2	0	0	1.90641	0.707094	2.81922	0	4.90601	3.7092	0	1.34024	1.94357	0	0.84928	1.15255	0.425954	1.35417	0	0
lcl|NZ_BSDB01000001.1_cds_WP_285752913.1_226	QSJ37_RS01140	DUF5309 family protein	3	1	1	1	2	25	0	1	0	0	1	1	3	3	1	1	0	0.316004	0.339901	0.346496	0.51003	6.61136	0	0.465547	0	0	0.606736	0.208203	0.847831	0.624458	0.316248	0.712435	0
lcl|NZ_BSDB01000001.1_cds_WP_285752915.1_227	QSJ37_RS01145	XRE family transcriptional regulator	3	0	0	0	0	0	0	0	0	0	0	0	0	0	0	0	0	0	0	0	0	0	0	0	0	0	0	0	0	0	0	0	0
lcl|NZ_BSDB01000001.1_cds_WP_285752917.1_228	QSJ37_RS01150	hypothetical protein	3	1	1	1	2	0	0	0	0	0	0	0	0	1	0	1	0	0.33286	0.358711	0.365225	0.537972	0	0	0	0	0	0	0	0	0.219477	0	0.751818	0
lcl|NZ_BSDB01000001.1_cds_WP_285752919.1_229	QSJ37_RS01155	hypothetical protein	3	7	3	6	8	3	4	3	5	6	1	0	8	13.018	7	6	6	2.29931	1.06145	2.16214	2.12282	0.825531	1.18833	1.4532	1.72646	2.80219	0.631519	0	2.35157	2.81881	2.30708	4.44942	1.73353
lcl|NZ_BSDB01000001.1_cds_WP_285752921.1_230	QSJ37_RS01160	hypothetical protein	3	1	0	0	0	0	0	1	0	0	0	0	0	1	1	0	0	0.88111	0	0	0	0	0	1.35184	0	0	0	0	0	0.59701	0.96897	0	0
lcl|NZ_BSDB01000001.1_cds_WP_285752923.1_231	QSJ37_RS01165	terminase family protein	3	0	0	0	1	1	0	0	0	0	0	0	0	3	1	0	1	0	0	0	0.124814	0.129416	0	0	0	0	0	0	0	0.306661	0.151788	0	0.137056
lcl|NZ_BSDB01000001.1_cds_WP_285752925.1_232	QSJ37_RS01170	phage portal protein	3	5	2	0	2	0	2	0	1	4	2	5	2	2	5	1	3	0.935446	0.397012	0	0.299043	0	0.336313	0	0.196398	1.02901	0.709343	0.612872	0.332785	0.244755	0.912528	0.416248	0.491822
lcl|NZ_BSDB01000001.1_cds_WP_285752927.1_233	QSJ37_RS01175	tyrosine-type recombinase/integrase	5	25.006	16	11	42	18	40	11	18	9	14	17.027	19.997	26	40	7	40	7.93488	5.46228	3.82782	10.7572	4.78088	11.4741	5.14326	6.00357	4.04968	8.53151	3.5603	5.67555	5.43534	12.7071	5.00915	11.1606
lcl|NZ_BSDB01000001.1_cds_WP_285752930.1_234	QSJ37_RS01180	hypothetical protein	5	53.047	42	51.763	18	3	19.92	15	20	77.528	5	7	11	29.688	18	18.004	23	90.4667	82.5804	100.715	26.6222	4.5639	32.2459	40.4857	36.695	219.975	17.3859	8.23612	17.4905	34.837	34.4617	74.8874	35.6426
lcl|NZ_BSDB01000001.1_cds_WP_285752932.1_235	QSJ37_RS01185	GNAT family N-acetyltransferase	5	135.647	171.066	145.296	110.999	10	52.367	48.016	44	215.391	62	80	67.926	100.482	67.133	51.32	98.099	97.8018	138.315	116.528	66.561	6.22241	34.7414	52.5459	33.4858	241.639	89.1766	38.6819	44.5623	48.7629	52.2563	86.909	62.8542
lcl|NZ_BSDB01000001.1_cds_WP_285752934.1_236	QSJ37_RS01190	hypothetical protein	3	1	0	0	1.428	0	1	0	0	0	0	1	1.497	0	1	0	0	3.60591	0	0	4.54125	0	3.48897	0	0	0	0	2.54851	5.13677	0	3.87726	0	0
lcl|NZ_BSDB01000001.1_cds_WP_285752936.1_237	QSJ37_RS01195	hypothetical protein	5	11	21.002	24	18.6	17.048	14.198	42	62	41	8	22	17.918	35.007	11	46	112	10.2898	22.3762	25.1449	14.6627	13.9381	12.3266	60.484	61.4065	61.7131	15.1242	13.9122	15.3634	22.2287	11.3672	102.779	93.5933
lcl|NZ_BSDB01000001.1_cds_WP_285752938.1_238	QSJ37_RS01200	hypothetical protein	5	21.358	9	18	8	1	7.802	14.529	44	18.04	4	4	8	16	6	2	16.984	65.1543	30.8965	63.9691	21.5155	2.73639	22.9804	69.5971	148.326	89.8216	24.1524	8.58228	23.1184	33.5921	20.0001	14.6836	48.0731
lcl|NZ_BSDB01000001.1_cds_WP_285752940.1_239	QSJ37_RS01205	hypothetical protein	2	11	8	11	3	0	3	14	14	3	0	1	0	24	1	3	7.016	12.7803	10.684	14.406	2.96957	0	3.26136	25.3342	17.2889	5.72079	0	0.790884	0	19.0432	1.29876	8.41876	7.31904
lcl|NZ_BSDB01000001.1_cds_WP_285752942.1_240	QSJ37_RS01210	Ig domain-containing protein	3	6	5	2	3.001	3	3	1	2	4.001	2	4	1	11	5	0	2	3.14518	2.88337	1.15824	1.28984	1.33771	1.43476	0.784324	1.10429	3.12739	2.05566	1.39451	0.473154	3.8425	2.73594	0	0.92696
lcl|NZ_BSDB01000001.1_cds_WP_285752944.1_241	QSJ37_RS01215	restriction endonuclease	3	1	2	1	0	85.005	0	6	13	0	0	3	1	22	0	1	5	0.328472	0.707632	0.360356	0	23.3913	0	2.9064	4.48881	0	0	0.649667	0.293947	4.7637	0	0.741569	1.44454
lcl|NZ_BSDB01000001.1_cds_WP_285752946.1_242	QSJ37_RS01220	restriction endonuclease	3	0	3	1	0	4	0	0	6	0	2	2	1	10	0	0	1	0	1.61082	0.540532	0	1.66234	0	0	3.09479	0	1.9145	0.650602	0.4415	3.2582	0	0	0.432728
lcl|NZ_BSDB01000001.1_cds_WP_285752948.1_243	QSJ37_RS01225	hypothetical protein	5	98.392	60.99	47	168.163	14	160.563	39.958	42	74.375	0	6	104.435	84.077	132.183	102.151	165.199	50.5151	34.4073	26.6479	70.74	6.10896	75.1721	30.6701	22.7101	56.7866	0	2.04772	48.3738	28.7478	70.6903	120.717	74.9683
lcl|NZ_BSDB01000001.1_cds_WP_285752949.1_244	QSJ37_RS01230	hypothetical protein	5	72.017	40.015	43	178.878	24	155.344	79.26	82	73.732	15	30.022	98.588	110.002	164.817	107.467	196.047	17.618	10.4502	11.5062	35.1258	4.88696	34.2436	28.4191	21.0701	25.1388	6.99643	4.82407	21.504	17.658	39.7824	58.8397	42.09
lcl|NZ_BSDB01000001.1_cds_WP_285752951.1_245	QSJ37_RS01235	hypothetical protein	3	35.157	38	36	26.04	3	25.005	16	12	18	31.754	32	24.073	44.003	14	26.001	35	7.32958	8.42477	8.19883	4.34569	0.519144	4.68999	4.8761	2.62678	5.18578	12.5765	4.37497	4.46761	6.00767	2.85923	12.0868	6.39757
lcl|NZ_BSDB01000001.1_cds_WP_285752953.1_246	QSJ37_RS01240	hypothetical protein	2	28.011	31.36	41	19	6	17.037	53.606	55	92.755	2	8	13.011	108	4	46	80	10.1852	12.3296	16.3759	5.59616	1.83271	5.61179	28.8198	21.0304	48.3639	1.40312	1.92082	4.24019	25.938	1.46983	37.901	25.6096
lcl|NZ_BSDB01000001.1_cds_WP_285752956.1_247	QSJ37_RS01245	thermonuclease family protein	1	596.453	541.425	427.97	546.271	193.492	485.756	215.608	343.713	384.417	269.568	546.895	349.463	614.51	371.705	267.423	518.174	216.88	212.866	170.937	160.896	59.1026	159.999	115.914	131.426	200.441	189.118	131.311	113.89	147.585	136.586	220.339	165.878
lcl|NZ_BSDB01000001.1_cds_WP_285752958.1_248	QSJ37_RS01250	hypothetical protein	5	45.148	30.523	38.598	26	8	20.174	19	14	43.878	1	20.802	14.921	69	20.355	29.434	36.343	54.0632	42.0558	52.1512	26.5656	8.4543	22.6308	35.492	17.8326	86.4161	2.44059	16.975	16.4977	56.4741	27.2785	85.253	39.1102
lcl|NZ_BSDB01000001.1_cds_WP_285752960.1_249	QSJ37_RS01255	helix-turn-helix transcriptional regulator	2	6.002	7	6.402	6	0	4	3	0	9.413	0	1	6	5	4.999	3.018	2.657	14.5248	19.3054	17.8951	12.7396	0	9.29425	11.4882	0	37.664	0	1.68818	13.6698	8.34459	13.4362	17.7492	5.91568
lcl|NZ_BSDB01000001.1_cds_WP_285752962.1_250	QSJ37_RS01260	ParM/StbA family protein	3	2	2	4	3	4	2	1	3	4	2	3	1	4	0	1	0	0.662768	0.714128	1.45435	0.803291	1.11072	0.599507	0.4888	1.04509	1.88601	1.27461	0.655511	0.29659	0.873946	0	0.74837	0
lcl|NZ_BSDB01000001.1_cds_WP_285752964.1_251	QSJ37_RS01265	hypothetical protein	3	0	1	1	0	2	0	0	2	2	1	3	0	0	1	0	3	0	3.0646	3.13596	0	4.85719	0	0	5.94021	8.89543	5.39419	5.67939	0	0	2.98209	0	7.49347
lcl|NZ_BSDB01000001.1_cds_WP_285752966.1_252	QSJ37_RS01270	hypothetical protein	3	1	0	0.994	1	5.001	1	0	3	2.889	2.243	3	0	1.031	0.822	2	1	1.16185	0	1.3024	0.989857	5.12194	1.08712	0	3.70476	5.50997	5.30688	2.37265	0	0.818186	1.06713	5.61251	1.04326
lcl|NZ_BSDB01000001.1_cds_WP_285752968.1_253	QSJ37_RS01275	FtsK/SpoIIIE domain-containing protein	3	4.161	4	1.006	2	6.999	2	10.007	17	2.111	2.757	8.234	0	6.584	2.178	2	9.997	0.894995	0.915522	0.236306	0.344508	1.25015	0.387101	3.14766	3.83928	0.628261	1.12736	1.1617	0	0.927678	0.459562	0.959793	1.88547
lcl|NZ_BSDB01000001.1_cds_WP_285752970.1_254	QSJ37_RS01280	replication-relaxation family protein	3	2.872	3	2	1	6	0	3	6	0	2.515	4.766	0	6.385	0	0	5.003	1.17586	1.3346	0.900902	0.332796	2.07088	0	1.82214	2.58435	0	1.99621	1.29109	0	1.73094	0	0	1.80549
lcl|NZ_BSDB01000001.1_cds_WP_285752972.1_255	QSJ37_RS01285	OsmC family protein	2	47	40.099	56	3	1	4	14	32	200.285	121.492	1112.83	20	45.071	8	82	15	28.8867	27.3668	38.1458	1.52209	0.52641	2.25179	12.9605	20.7352	187.403	147.657	456.64	11.1377	18.5481	5.21989	117.21	8.17067
lcl|NZ_BSDB01000001.1_cds_WP_062898767.1_256	QSJ37_RS01290	helix-turn-helix transcriptional regulator	3	2	2	2	3	2	6	0	4	2	6	5	3	6	2	0	2	5.56915	6.29728	6.46332	7.35141	4.99955	16.0935	0	12.2491	9.14056	33.252	9.75573	7.88925	11.5078	6.12904	0	5.14888
lcl|NZ_BSDB01000001.1_cds_WP_285752977.1_257	QSJ37_RS01295	hypothetical protein	3	1	2	3	1	0	0	0	4	1	0	0	1	1	0	0	0	2.48594	5.65985	8.62197	2.18272	0	0	0	10.8818	4.10559	0	0	2.34194	1.71419	0	0	0
lcl|NZ_BSDB01000001.1_cds_QSJ37_RS01300_258	QSJ37_RS01300	D-alanyl-D-alanine carboxypeptidase family protein	5	15.535	6.143	13.445	25.774	0	15.917	3.81	0	4.976	6.591	11.299	21.941	11.065	22.909	0	7.204	247.84	88.661	260.25	317.718	0	233.191	78.2906	0	96.7177	169.874	131.617	345.152	100.853	313.959	0	111.917
lcl|NZ_BSDB01000001.1_cds_WP_285752979.1_259	QSJ37_RS01305	cation diffusion facilitator family transporter	5	423.908	191.184	335.167	205.207	43	204	53.036	53	134.967	21	90	197.822	77.004	141.24	80	105	130.633	63.3234	113.231	51.0062	11.0836	56.8063	24.0663	17.1656	58.8487	12.4167	18.2685	54.5054	15.6255	43.4936	55.5401	28.4444
lcl|NZ_BSDB01000001.1_cds_WP_121910054.1_260	QSJ37_RS01310	sporulation protein YjcZ	1	12	12.004	12.593	5	156.199	10	11	14	4.484	1	4	12	20.083	10	7	26.213	105.555	103.17	133.663	36.8604	1083.5	84.2826	135.455	143.043	53.9539	15.1896	25.5295	103.264	109.266	82.4778	128.527	222.034
lcl|NZ_BSDB01000001.1_cds_WP_285752981.1_261	QSJ37_RS01315	EamA family transporter RarD	5	396.837	128.326	173.807	327.325	26.026	364.149	42.06	54	207.414	60	260.931	314.453	138.463	306.475	105	225.731	113.844	39.4778	54.6208	75.6174	6.23481	94.309	17.7397	16.2781	83.7639	32.956	49.26	80.5808	26.1254	87.4827	67.7116	56.8947
lcl|NZ_BSDB01000001.1_cds_WP_285754716.1_262	QSJ37_RS01320	YjcZ family sporulation protein	4	0	0	0	1	664.67	0	2	0	0	0	1	0	202.32	0	21	38	0	0	0	17.6828	11319.7	0	60.2997	0	0	0	17.1797	0	2731.53	0	945.481	868.435
lcl|NZ_BSDB01000001.1_cds_WP_015864032.1_263	QSJ37_RS01325	YjcZ family sporulation protein	4	0	1	0	0	340.531	1	6	4	0	0	0	0	133.978	0	13	34	0	6.42877	0	0	1770.34	6.03778	54.9756	28.6302	0	0	0	0	544.289	0	179.703	201.723
lcl|NZ_BSDB01000001.1_cds_WP_285752986.1_264	QSJ37_RS01330	MATE family efflux transporter	5	239.339	110.95	183.736	104.131	309.01	107	77.641	136	126.983	85.797	166.089	122.793	146.992	80	76	136.203	44.1153	21.6921	36.9644	15.3363	47.1898	17.7244	20.8829	26.3143	32.1627	29.9715	20.0547	20.1271	17.7197	14.3766	31.1581	21.9974
lcl|NZ_BSDB01000001.1_cds_WP_285752988.1_265	QSJ37_RS01335	ATP-binding protein	5	207.753	120.551	141.016	190.627	46.362	175.35	51	41	216.495	40	158.222	231.68	134.445	152.973	88.292	168.102	42.3672	26.1309	31.4099	31.1081	7.84506	32.1643	15.1983	8.77859	60.946	15.4897	21.1554	42.0509	17.9506	30.5327	40.1292	30.0528
lcl|NZ_BSDB01000001.1_cds_WP_285752990.1_266	QSJ37_RS01340	TatD family hydrolase	5	146.005	62.11	78.308	131.876	35.363	103.236	34.86	23	146.22	7.368	50.585	111.454	84.796	92.614	71.511	115.389	53.0899	24.419	31.2772	38.8421	10.8018	34.0042	18.7415	8.79454	76.2411	5.16917	12.1455	36.3231	20.3652	34.0318	58.9208	36.9383
lcl|NZ_BSDB01000001.1_cds_WP_285752993.1_267	QSJ37_RS01345	DHHA1 domain-containing protein	5	166.061	62.006	83.693	113.61	22.312	134.332	43.14	35.039	195.991	18.632	89.378	120.998	93.868	91.899	90.498	185.706	36.0269	14.3185	19.8411	19.743	4.02056	26.2285	13.6897	7.98226	58.8756	7.68561	12.7208	23.3769	13.3425	19.5638	43.816	35.3317
lcl|NZ_BSDB01000001.1_cds_WP_285752995.1_268	QSJ37_RS01350	MFS transporter	5	564.494	295.61	395.871	354.066	200	307.945	174.856	309.141	200.67	30.531	232.722	311.432	334.914	304.763	183.003	359.126	125.006	69.7106	95.8098	62.8262	36.799	61.3855	56.6568	71.8889	61.596	12.8609	33.8158	61.4287	48.6043	66.2834	90.4834	69.7508
lcl|NZ_BSDB01000001.1_cds_WP_015864028.1_269	QSJ37_RS01355	threonine ammonia-lyase	5	832.101	257.464	340.708	760.412	144.092	801.88	39	90.001	182.284	50.014	108.069	721.812	135.587	626.298	73.004	124	176.428	58.074	78.9249	129.097	25.3659	152.983	12.0909	20.037	53.4539	20.1526	15.0287	136.262	18.8302	130.177	34.5265	23.0535
lcl|NZ_BSDB01000001.1_cds_WP_285752998.1_270	QSJ37_RS01360	DUF6154 family protein	5	16.134	7	8.292	15	45.312	15	6	2	5	0	2	17.244	7.799	11	13	16.058	32.7846	16.3166	19.3257	26.5981	82.3757	29.0974	19.3147	4.40314	16.8736	0	2.8196	32.8141	10.9149	24.9889	64.3644	29.8302
lcl|NZ_BSDB01000001.1_cds_WP_285753000.1_271	QSJ37_RS01365	hypothetical protein	5	21.011	6.099	16	8	17.251	13	8	19	0	4	8	10.247	19	20	9	11.192	30.7264	10.2987	26.5678	10.0777	22.4124	17.9387	18.4162	29.7261	0	11.9543	8.02925	13.9115	19.0701	32.8535	32.0295	14.7953
lcl|NZ_BSDB01000001.1_cds_WP_015864025.1_272	QSJ37_RS01370	hypothetical protein	8	4	2	0	3	235.461	2.071	1	8.714	1	0	0	2	5.624	0	0	0	35.1851	17.1888	0	22.1162	1633.32	17.455	12.3141	89.0368	12.0333	0	0	17.2107	30.6005	0	0	0
lcl|NZ_BSDB01000001.1_cds_WP_015864024.1_273	QSJ37_RS01375	hypothetical protein	8	13	3	6	11	627.348	4.929	7	41.286	5	0	3	9	35.4	11	3	5	27.0435	7.15181	14.33	19.9843	1168.07	9.79791	23.0689	93.1815	17.2735	0	4.3339	17.5473	50.7358	25.5631	15.2037	9.51947
lcl|NZ_BSDB01000001.1_cds_WP_285754717.1_274	QSJ37_RS01380	flavodoxin family protein	5	80.965	32	41	104	57	100.305	13	14	62.873	16	52	98.242	74.955	94.258	22	52.093	47.0572	20.5827	26.379	49.7768	28.3039	53.3203	11.3526	8.57565	55.2144	18.3327	20.1498	51.6637	29.1197	57.8095	29.6384	26.8105
lcl|NZ_BSDB01000001.1_cds_WP_285753007.1_275	QSJ37_RS01385	TetR/AcrR family transcriptional regulator	1	585.613	1519.53	1175.29	322.006	696.205	194.058	880.189	704.959	267.126	134.115	452.218	328.321	1204.86	149.391	572.325	1868.27	265.97	753.535	588.236	119.287	267.498	80.1606	595.027	336.992	177.856	118.602	136.169	134.18	363.245	69.8419	594.622	748.818
lcl|NZ_BSDB01000001.1_cds_WP_285753009.1_276	QSJ37_RS01390	acyl-CoA dehydrogenase	8	51.011	55.277	78.002	106.392	733.329	56.214	841.543	1449.83	61.109	1	40.703	58.18	1737.95	64.209	281.22	1091.21	11.5355	13.318	19.2812	19.285	137.835	11.4453	278.545	344.304	19.1757	0.430358	6.0408	11.7211	257.625	14.2739	142.058	216.453
lcl|NZ_BSDB01000001.1_cds_WP_171699265.1_277	QSJ37_RS01395	AMP-binding protein	8	128.584	79	97	176.019	2094.85	98.157	2972.9	4213.17	105.004	3	68	86.993	4784.99	115.109	826.137	3088.24	19.436	12.6218	15.9845	21.2059	261.682	13.3143	654.148	668.29	21.643	0.856601	6.72345	11.6765	472.174	16.8539	276.807	408.657
lcl|NZ_BSDB01000001.1_cds_WP_285753013.1_278	QSJ37_RS01400	acetyl-CoA carboxylase biotin carboxylase subunit	8	26.008	17	17	57	667.257	48.187	649.676	955.931	54	3	18.005	30.052	1687.55	51.235	265.609	1086.45	4.85365	3.36601	3.46308	8.50116	103.189	8.08263	176.952	187.273	13.8554	1.06131	2.2014	4.98778	205.998	9.32644	110.278	177.667
lcl|NZ_BSDB01000001.1_cds_WP_015864019.1_279	QSJ37_RS01405	acetyl-CoA carboxylase biotin carboxyl carrier protein subunit	8	3	0	1	5	79.457	1.001	78.944	69.38	3	2	0	2	189.08	5	36.75	103.07	8.60723	0	3.33368	12.6283	204.675	2.76742	356.386	219.215	14.1016	11.3993	0	5.42434	373.614	15.7525	254.646	273.723
lcl|NZ_BSDB01000001.1_cds_WP_285753018.1_280	QSJ37_RS01410	hydroxymethylglutaryl-CoA lyase	8	28.479	15.022	8.741	48.452	608.02	34	569.287	689.743	46.476	2	7	29.782	1653.89	49.891	292.928	1170.15	8.53018	4.83148	2.86942	11.6977	152.226	9.19868	250.923	217.11	19.6556	1.14839	1.38051	7.97252	326.036	14.9066	197.485	308.033
lcl|NZ_BSDB01000001.1_cds_WP_285753020.1_281	QSJ37_RS01415	enoyl-CoA hydratase	8	23.52	10	11.259	49.722	507.866	21.014	514.214	618.462	33.57	2	11	29.238	1528.77	43.159	267.139	1225.08	8.34904	3.83468	4.38879	14.2878	151.344	6.75482	269.717	230.848	17.0526	1.36862	2.57743	9.29879	358.272	15.4553	214.686	382.772
lcl|NZ_BSDB01000001.1_cds_WP_062677702.1_282	QSJ37_RS01420	acyl-CoA carboxylase subunit beta	8	48.026	29.446	30.002	88.001	987.132	55	1149.49	1302.46	87.118	6	29	55.05	3273.14	77.96	732.892	3461.01	7.62953	4.9486	5.19748	11.1491	129.674	7.84351	265.979	217.148	18.9057	1.80194	3.01461	7.76842	339.602	12.0148	258.291	481.439
lcl|NZ_BSDB01000001.1_cds_WP_015864015.1_283	QSJ37_RS01430	MarR family transcriptional regulator	2	259.961	16	23	4	2	7	4	7	19.712	3	27	68.113	5	8	7	4	200.922	13.9284	19.8077	2.58009	1.3387	4.98918	4.70938	5.71456	23.9326	4.64235	14.0228	47.9912	2.60708	6.72125	12.765	2.75097
lcl|NZ_BSDB01000001.1_cds_WP_285753056.1_284	QSJ37_RS01435	efflux RND transporter periplasmic adaptor subunit	2	383.355	35.198	26.917	35.636	2	23	1.182	12	25.123	6	61.004	184.335	20	13	8	12.092	176.25	17.6802	13.6405	13.3694	0.778235	9.61993	0.809427	5.80723	16.9557	5.37424	18.5996	76.2801	6.10565	6.15929	8.41875	4.90686
lcl|NZ_BSDB01000001.1_cds_WP_285753058.1_285	QSJ37_RS01440	DHA2 family efflux MFS transporter permease subunit	2	855.997	41.288	71.083	94.364	31.038	101.633	18.818	55	55.195	17	60.188	701.65	41.098	82.488	30.005	70.951	125.579	6.39942	11.3671	11.0302	3.76176	13.3774	4.01747	8.46691	11.0304	4.70915	5.7747	91.3875	3.93514	11.7119	9.75318	9.11134
lcl|NZ_BSDB01000001.1_cds_WP_285753061.1_286	QSJ37_RS01445	PBP1A family penicillin-binding protein	3	24.004	5	27	20	50	16	14	20	13	16	19	21	26	9	12	16	2.80136	0.614549	3.43107	1.85553	4.80971	1.67313	2.37249	2.44854	2.05249	3.51538	1.44826	2.17301	1.97718	1.01062	3.09348	1.63321
lcl|NZ_BSDB01000001.1_cds_WP_082798119.1_287	QSJ37_RS01450	YflJ family protein	3	0	0	0	0	1	0	1	5	0	0	0	0	10.823	0	1	0	0	0	0	0	5.41798	0	9.60343	37.8408	0	0	0	0	46.0018	0	14.4441	0
lcl|NZ_BSDB01000001.1_cds_WP_062677698.1_288	QSJ37_RS01455	NETI motif-containing protein	5	8	4	4	13	4	13	5	1	6	0	2	7	7.177	28	1	4	27.8484	15.5109	16.2939	39.9154	12.3723	43.7746	27.1366	3.87197	33.7208	0	4.91463	23.177	17.1094	105.237	8.30345	12.9796
lcl|NZ_BSDB01000001.1_cds_WP_162839684.1_289	QSJ37_RS01460	hypothetical protein	8	2	2	2	1	40	0	9	14	0	1	14	1	4	4	4	14.232	9.05246	9.791	10.6759	3.98106	157.639	0	62.1717	71.5121	0	8.61505	45.1233	4.33967	12.1954	18.9621	42.1147	60.6394
lcl|NZ_BSDB01000001.1_cds_WP_062677696.1_290	QSJ37_RS01465	DUF6501 family protein	5	48.821	37.093	49	46.999	32	61.056	8	11	19.619	1	11	34.956	60	63.871	19	25	135.947	116.792	158.351	115.171	79.9928	163.768	35.0892	33.6851	89.6662	5.542	21.4626	91.9264	115.078	195.732	127.952	64.361
lcl|NZ_BSDB01000001.1_cds_WP_285753069.1_291	QSJ37_RS01470	MFS transporter	5	459.68	325.977	440.211	425.136	268.973	366.79	372.834	885.131	202.022	542.798	1117.76	356.348	316.099	377.677	354.303	828.291	97.4648	73.528	101.975	72.1763	47.3501	69.9762	115.587	197.057	59.242	218.716	155.443	67.2703	43.8995	78.5008	167.565	153.992
lcl|NZ_BSDB01000001.1_cds_WP_285753071.1_292	QSJ37_RS01475	Ger(x)C family spore germination protein	8	36.533	15	27	28.016	884.306	13.002	134.002	274	26.152	7	18	22.025	67.007	21.001	38	76.004	8.23655	3.60283	6.6538	5.06278	165.703	2.63909	44.2177	64.8724	8.1802	3.00322	2.6633	4.42363	9.90247	4.65394	19.1364	15.0306
lcl|NZ_BSDB01000001.1_cds_WP_285753074.1_293	QSJ37_RS01480	spore germination protein	3	24.001	17	18	15.001	1168.41	14	170.076	281.958	17.99	1	10.093	8	86	9	36	79	3.91257	2.93297	3.20038	1.95084	157.554	2.04915	40.3954	48.2404	4.01002	0.308308	1.07686	1.15867	9.15841	1.42449	13.0249	11.278
lcl|NZ_BSDB01000001.1_cds_WP_285753076.1_294	QSJ37_RS01485	endospore germination permease	3	19	7	13	6	866.785	10	117.463	196.045	9	6	11	10	46	6	19	39.021	4.55859	1.792	3.41106	1.1551	173.036	2.16148	41.2918	49.4018	3.00611	2.74335	1.73314	2.13877	7.24008	1.41902	10.1975	8.2152
lcl|NZ_BSDB01000001.1_cds_WP_285753078.1_295	QSJ37_RS01490	EamA family transporter	5	84.277	31.179	38.812	136.259	56.878	124.21	80.58	113.178	85.847	46.044	101.068	110.268	169.05	110.978	138.125	266.978	24.1773	9.59187	12.197	31.4782	13.6257	32.1685	33.9866	34.1172	34.6691	25.2902	19.0802	28.2568	31.8965	31.6785	89.0727	67.2907
lcl|NZ_BSDB01000001.1_cds_WP_285753081.1_296	QSJ37_RS01495	DMT family transporter	5	141.277	79.902	106.324	219.336	108.481	158.343	135.728	198.822	150.642	73.445	164.625	179.689	253.677	128.192	153.805	442.334	40.6855	24.6786	33.5434	50.8696	26.0901	41.1683	57.4715	60.1656	61.0869	40.5005	31.2	46.2262	48.0513	36.7414	99.5778	111.921
lcl|NZ_BSDB01000001.1_cds_WP_285753083.1_297	QSJ37_RS01500	HAMP domain-containing sensor histidine kinase	2	91.842	81.211	70.637	34	47.034	26.014	27	71	25.027	21	76	29	59	19	47	74.051	18.6276	17.5059	15.6478	5.51785	7.91497	4.74559	8.00191	15.1193	7.00528	8.08709	10.1061	5.2348	7.83424	3.7709	21.2433	13.1663
lcl|NZ_BSDB01000001.1_cds_WP_285753085.1_298	QSJ37_RS01505	DUF421 domain-containing protein	3	3	0	1	2	27.835	0	19	21	1	0	1	1	9.016	2	3	9	1.2772	0	0.468679	0.692992	10.0027	0	12.0147	9.40729	0.619804	0	0.281898	0.38261	2.54398	0.871405	2.91299	3.3788
lcl|NZ_BSDB01000001.1_cds_WP_285753087.1_299	QSJ37_RS01510	IS200/IS605 family accessory protein TnpB-related protein	5	115.409	52	105.104	433.211	138	472.599	112.922	191	236.186	25	37.031	299.641	221.419	452.793	76.126	156.087	18.2566	8.70125	18.1306	54.6497	18.0507	67.1098	26.017	31.7088	51.0308	7.47593	3.83308	42.1037	22.8751	69.4781	26.7135	21.62
lcl|NZ_BSDB01000001.1_cds_WP_285753089.1_300	QSJ37_RS01515	GntR family transcriptional regulator	5	56.449	12.002	34	123.594	21	147.704	28.648	39.211	69.83	2	15	74.772	56.354	131.524	15	30	47.5239	11.4404	31.9663	87.224	15.3777	114.991	36.9107	34.9023	93.3929	3.38597	8.50795	57.5244	32.1014	121.312	29.9618	22.5139
lcl|NZ_BSDB01000001.1_cds_WP_285753092.1_301	QSJ37_RS01520	ABC transporter ATP-binding protein	5	128.971	29.809	82.7	278.358	65.766	270.249	101.888	108.627	169.524	26.279	35.996	144.75	169.009	249.826	48.289	116.482	38.6296	9.58754	27.1469	67.2039	16.4654	73.1156	44.9089	34.1926	71.6954	15.0893	7.09902	38.7494	33.3173	74.6444	32.555	30.6631
lcl|NZ_BSDB01000001.1_cds_WP_285753094.1_302	QSJ37_RS01525	DUF6449 domain-containing protein	5	284.41	130.49	222.961	492.947	185.269	492.877	220.334	323.837	351.192	26.721	97.017	354.44	367.803	535.476	112.762	337.797	40.8427	19.7915	34.8971	56.3898	21.9747	63.4955	46.035	48.7979	68.6513	7.24326	9.11033	45.1831	34.4673	74.3774	35.8677	42.4588
lcl|NZ_BSDB01000001.1_cds_WP_205423654.1_303	QSJ37_RS01530	metalloregulator ArsR/SmtB family transcription factor	1	132.363	132.133	294.44	46.842	215.222	57.88	132.944	274.642	10	247.137	381.949	29.133	224.23	43.657	100.95	159.068	137.257	156.86	343.008	41.1509	195.93	55.9204	213.424	302.051	16.863	520.255	268.644	27.7786	158.332	50.3491	251.488	147.718
lcl|NZ_BSDB01000001.1_cds_WP_285753099.1_304	QSJ37_RS01535	heavy metal translocating P-type ATPase	1	2501.44	3064.22	6535.82	1057.29	7620.31	1172.08	3168.69	6890.12	251.9	4736.49	11290.4	491.897	6384.25	1029.99	2005.67	3555.46	285.249	367.903	811.471	95.8277	716.113	119.747	524.59	824.216	38.8372	1016.58	840.808	49.7295	474.315	112.954	505.074	354.596
lcl|NZ_BSDB01000001.1_cds_WP_285753101.1_305	QSJ37_RS01540	hypothetical protein	3	0	0	0	0	8	0	0	1	0	0	1	1	2	0	0	0	0	0	0	0	18.3461	0	0	2.80021	0	0	1.78581	2.40883	3.52295	0	0	0
lcl|NZ_BSDB01000001.1_cds_WP_285753103.1_306	QSJ37_RS01545	spore germination protein	4	7	1	11.001	13	1057.09	11	2533.97	4431.48	3	3	20	14	441.754	16	42.02	176.349	1.06238	0.160429	1.82017	1.57261	132.59	1.49818	559.856	705.777	0.620946	0.86013	1.98557	1.88679	43.7698	2.35246	14.1375	23.4308
lcl|NZ_BSDB01000001.1_cds_WP_285753105.1_307	QSJ37_RS01550	Ger(x)C family spore germination protein	4	8	1	3	10	551.917	10.013	1380.74	3068.74	7.165	3	14.001	4.002	185.289	7	33.256	137.846	1.69622	0.225562	0.694949	1.69772	97.1596	1.91037	428.059	683.196	2.10123	1.20883	1.94706	0.755447	25.7328	1.45496	15.7282	25.6277
lcl|NZ_BSDB01000001.1_cds_WP_285754718.1_308	QSJ37_RS01555	GerAB/ArcD/ProY family transporter	4	9.001	4	6	7	272.307	5	1182.77	2313.81	5.835	4	10	11	84.9	5	25	113.389	2.13217	1.01069	1.55421	1.33024	53.6591	1.0669	410.417	575.657	1.92273	1.80517	1.55541	2.32252	13.1911	1.16683	13.2436	23.5675
lcl|NZ_BSDB01000001.1_cds_WP_285753107.1_309	QSJ37_RS01560	SpoIIE family protein phosphatase	1	688.359	349.863	614.2	410.022	252.88	350.676	2399.18	2995.61	1317.16	125.398	535.26	298.512	1108.48	391.176	800.453	1558.15	118.686	63.9049	115.539	56.4373	36.0915	54.3094	603.107	542.122	311.209	40.9284	60.4255	45.7461	124.916	65.6046	306.6	235.323
lcl|NZ_BSDB01000001.1_cds_WP_285753109.1_310	QSJ37_RS01565	ATP-binding protein	5	34.273	7.159	25.727	16.776	7.447	16.448	69.914	99.848	53.073	7.776	17.659	11.779	36.682	22.634	29.744	53.7	27.3299	6.44217	22.8775	11.1822	5.15133	12.1079	85.0664	84.1294	66.7636	12.4361	9.47161	8.57016	19.7551	19.6793	56.0773	38.1283
lcl|NZ_BSDB01000001.1_cds_WP_285753111.1_311	QSJ37_RS01570	anti-sigma factor antagonist	1	151.258	66.002	127.977	108.221	30	79.771	352.669	420.653	287.401	24.224	100.825	46.809	226.491	77.86	151.61	313.197	120.618	59.3951	113.805	72.136	20.751	58.7218	429.102	354.432	361.541	38.7395	54.0798	34.058	121.977	67.6972	285.834	222.377
lcl|NZ_BSDB01000001.1_cds_WP_285753113.1_312	QSJ37_RS01575	ABC transporter ATP-binding protein	5	558.359	189.213	397.734	399.467	269.377	335.639	1283.26	1517.42	899.5	40	257.136	281.978	1183.08	310.547	609.873	1142.72	76.6496	27.4149	59.4953	43.6617	30.528	41.3221	256.182	218.564	167.841	10.3586	23.0758	34.3522	105.946	41.1831	185.322	137.279
lcl|NZ_BSDB01000001.1_cds_WP_285753115.1_313	QSJ37_RS01580	ABC transporter ATP-binding protein	5	478.477	208.052	312.939	382.759	288.737	263.151	688.237	949.78	843.376	13	144.744	259.79	1042.72	332.504	468.746	840.124	65.2047	29.9215	46.4682	41.5274	32.4809	32.1602	136.384	135.805	156.186	3.34166	12.8942	31.417	92.6905	43.7649	141.385	100.189
lcl|NZ_BSDB01000001.1_cds_QSJ37_RS01585_314	QSJ37_RS01585	MOSC domain-containing protein	1	247.054	82.5	156.546	238.56	209.866	208.69	34.178	40	144.895	55.011	214.287	261.51	226.039	198.188	115.8	260.08	114.287	41.7091	79.8302	90.0725	82.1861	87.837	23.5481	19.4778	98.4656	49.5929	65.7472	108.899	69.4438	94.5349	122.652	106.201
lcl|NZ_BSDB01000001.1_cds_WP_285753117.1_315	QSJ37_RS01590	LLM class flavin-dependent oxidoreductase	1	402.162	161.436	254.553	378.36	368.08	350.072	60.153	64	232.453	140.602	472.229	419.212	443.896	338.239	212.169	397.915	105.643	45.3583	73.1873	79.8894	80.5917	82.9292	23.1905	17.6615	85.4664	70.5455	81.5445	98.2634	76.5898	87.9817	124.97	91.7768
lcl|NZ_BSDB01000001.1_cds_WP_062677452.1_316	QSJ37_RS01595	thioredoxin family protein	6	1056.71	1051.34	1104.02	609.942	355.885	483.321	341.099	370.645	457.583	585.739	878.674	562.467	356.208	475.651	303.129	782.082	582.493	639.378	672.978	276.276	167.222	243.357	281.891	215.264	378.503	634.745	322.51	280.182	131.038	275.124	386.143	381.452
lcl|NZ_BSDB01000001.1_cds_WP_062754700.1_317	QSJ37_RS01600	cold shock domain-containing protein	6	182.368	89.437	162.23	245.821	17.766	244.519	21	28.355	64	43.79	108	193.562	54.879	194.88	39.823	99.445	593.673	326.135	616.614	705.701	51.571	769.487	107.008	102.324	338.435	280.632	247.699	598.118	122.652	689.643	310.845	300.945
lcl|NZ_BSDB01000001.1_cds_WP_285753124.1_318	QSJ37_RS01605	gamma-glutamylcyclotransferase family protein	9	231.901	52.732	55.737	469.052	21.497	419.082	19.659	36.273	30.808	4.149	25.65	311.346	284.369	337.961	54.742	95.894	211.722	54.7608	56.9542	360.434	17.1342	354.801	27.5906	35.0496	45.1328	7.64706	15.8176	260.356	176.093	340.273	119.186	78.1692
lcl|NZ_BSDB01000001.1_cds_WP_285753126.1_319	QSJ37_RS01610	ABC transporter permease	9	242.861	57.723	57.866	417.442	20.538	414.27	45.485	34.727	47.821	1.851	29.602	323.032	318.205	458.088	73.137	119.248	375.434	102.999	101.729	557.195	28.2572	605.573	110.927	57.5456	122.843	5.84418	31.4704	464.187	337.916	795.337	275.422	166.947
lcl|NZ_BSDB01000001.1_cds_WP_285753128.1_320	QSJ37_RS01615	glutamine synthetase family protein	1	1181.31	1049.96	618.111	1895.61	90.002	1901.49	144.222	165.005	296.055	330.284	554.5	1426.6	1223.48	1645.53	281.339	520.389	218.28	205.798	124.663	279.883	13.779	315.764	38.8882	32.0054	75.179	115.668	67.1208	234.418	147.858	296.473	115.632	84.2535
lcl|NZ_BSDB01000001.1_cds_WP_285753130.1_321	QSJ37_RS01620	sulfite exporter TauE/SafE family protein	3	0	1	0	0	2	1	1	4	18.092	2	23	0	7	3	8	2	0	0.328419	0	0	0.511202	0.276155	0.449979	1.28489	7.81955	1.17258	4.62993	0	1.40861	0.915807	5.50744	0.537333
lcl|NZ_BSDB01000001.1_cds_WP_285754719.1_322	QSJ37_RS01625	MBL fold metallo-hydrolase	5	433.329	543.763	501.159	171.327	63	113.231	381.009	306	387.631	43	340.135	136.004	788.195	66.166	444.735	1048.67	121.061	162.775	153.334	38.5221	14.6891	28.5486	156.41	89.823	152.177	22.9834	62.512	33.9291	144.767	18.3654	279.078	257.35
lcl|NZ_BSDB01000001.1_cds_WP_285753132.1_323	QSJ37_RS01630	SGNH/GDSL hydrolase family protein	5	145.11	45.006	71	39	35	34	19.011	44.248	88.582	86.046	158.038	46.012	45.752	20.712	49.992	78	50.5515	16.9246	27.1543	10.9923	10.2304	10.7221	9.78101	16.2071	44.0879	57.7467	36.3293	14.3569	10.5184	7.269	39.3999	23.9125
lcl|NZ_BSDB01000001.1_cds_WP_285753135.1_324	QSJ37_RS01635	ABC transporter ATP-binding protein	5	115.548	36.677	53.899	61.353	30.575	48	19.518	24.653	74.541	26.005	69.566	50.048	43.249	42.552	30.895	62.987	33.7967	11.5107	17.2732	14.457	7.47101	12.6776	8.3967	7.57727	30.7334	14.571	13.3933	13.0793	8.32247	12.398	20.3246	16.1885
lcl|NZ_BSDB01000001.1_cds_WP_285753137.1_325	QSJ37_RS01640	ABC transporter permease	5	160.364	43.324	82.184	78.647	32.453	90.005	22.482	23.099	105.487	7	55.47	98.245	75.015	59.075	33.106	66.7	43.3441	12.5349	24.319	17.0962	7.31552	21.9455	8.9229	6.55938	39.9784	3.61648	9.85898	23.7025	13.3229	15.8348	20.0796	15.832
lcl|NZ_BSDB01000001.1_cds_WP_285753140.1_326	QSJ37_RS01655	FMN-dependent NADH-azoreductase	3	1	1	0	5	4	12.004	2	0	0	0	1	11	3	10	0	1	0.462601	0.505565	0	1.88784	1.56645	5.05235	1.37799	0	0	0	0.306818	4.58067	0.921661	4.76996	0	0.408338
lcl|NZ_BSDB01000001.1_cds_WP_285753142.1_327	QSJ37_RS01660	hypothetical protein	1	243.196	76.925	151.465	97.13	20.011	90.237	74	98	199.848	24	71.084	71.18	136	90.982	48.998	102.245	414.75	151.25	294.706	143.657	30.4427	146.072	199.729	179.806	567.038	83.4523	83.637	113.181	159.586	174.188	203.806	158.446
lcl|NZ_BSDB01000001.1_cds_WP_285753144.1_328	QSJ37_RS01665	pirin family protein	1	748.764	308.727	676.644	504.946	120.989	444.416	343.112	519.229	855.957	114.709	406.685	246.977	511.307	356.255	143.806	423.886	245.948	109.233	243.833	133.988	33.2934	132.028	166.204	179.286	399.758	72.441	88.0699	72.598	110.714	117.416	106.642	122.464
lcl|NZ_BSDB01000001.1_cds_WP_171699170.1_329	QSJ37_RS01670	hypothetical protein	5	9	4	8	15	4	22	4	11	12	0	5	13	13	14	8.014	6.002	40.7361	19.582	42.7038	59.7159	15.7639	96.6644	27.6319	56.1881	84.9038	0	16.1155	56.4157	39.6351	66.3675	84.372	25.5743
lcl|NZ_BSDB01000001.1_cds_WP_062754686.1_330	QSJ37_RS01675	MBL fold metallo-hydrolase	5	97.204	53.098	60	66.993	48.001	66.051	250.63	426.801	82.123	24	131.262	51.528	431.459	69.818	222.317	390.268	30.9763	18.2071	20.969	17.2334	12.8051	19.0289	117.698	142.961	37.1222	14.6898	27.5655	14.6882	90.5883	22.28	159.782	109.359
lcl|NZ_BSDB01000001.1_cds_WP_171699180.1_331	QSJ37_RS01680	autorepressor SdpR family transcription factor	8	0	0	4	6	5	4.694	4	7.199	3.877	10.86	16.39	4.291	18.238	9.817	4.989	9.811	0	0	7.94997	9.066	7.76865	7.76149	11.0268	13.4936	11.2302	38.5392	19.7007	6.96902	21.8493	19.1814	21.1867	15.5303
lcl|NZ_BSDB01000001.1_cds_WP_285753148.1_332	QSJ37_RS01685	SdpI family protein	2	12.006	7	18	26.001	13	22.448	12.014	31	15.001	55.14	117.434	24	38.008	19.185	14.011	32.189	5.51989	3.51612	9.1217	9.75469	5.05853	9.38904	8.22468	15.002	10.1242	49.3895	35.8049	9.9315	11.6034	9.0896	14.7442	13.0624
lcl|NZ_BSDB01000001.1_cds_WP_285753151.1_333	QSJ37_RS01690	hypothetical protein	3	0	0	0	1	0	1	0	0	0	0	1	1	0	0.999	0	0	0	0	0	8.7733	0	10.1962	0	0	0	0	7.88738	10.5768	0	9.74038	0	0
lcl|NZ_BSDB01000001.1_cds_WP_285753153.1_334	QSJ37_RS01695	SRPBCC domain-containing protein	5	64.53	90.539	87.675	69.979	34.071	60.814	43.941	69.095	72.295	224.3	295.564	64.187	104.469	48.708	54.668	122.802	50.9193	80.5705	77.1278	46.133	23.3085	44.2828	52.8756	57.6015	89.8649	354.766	156.823	46.1989	55.6537	41.8636	101.915	86.2616
lcl|NZ_BSDB01000001.1_cds_WP_285753155.1_335	QSJ37_RS01700	metalloregulator ArsR/SmtB family transcription factor	5	65.729	53.42	77.418	39.153	23.929	49.047	30.469	48.91	36.774	188.769	211.397	45.415	86.06	39.545	40.391	137.382	71.0439	66.2092	94.1134	35.9225	22.7403	49.4602	51.0956	56.1024	64.8829	414.803	155.17	45.1845	63.4031	47.641	105.111	133.093
lcl|NZ_BSDB01000001.1_cds_WP_285753157.1_336	QSJ37_RS01705	oxygen-insensitive NADPH nitroreductase	5	40.032	8	29	64.263	22	66.048	12	19	31.014	34.13	69	54.649	29.031	48	24.004	50	14.994	3.24363	11.9358	19.5129	6.92775	22.4199	6.65069	7.48424	16.7017	24.6912	17.0733	18.3543	7.1861	18.2086	20.3955	16.4919
lcl|NZ_BSDB01000001.1_cds_WP_285754720.1_337	QSJ37_RS01710	polysaccharide deacetylase family protein	3	18.132	17	17	14	2	12	10	7	15	0	5	21	10.042	9	15	28	7.30351	7.43522	7.53212	4.58152	0.678788	4.38609	5.97271	2.96615	8.74693	0	1.33219	7.59431	2.6774	3.69277	13.7471	9.93947
lcl|NZ_BSDB01000001.1_cds_WP_205423669.1_338	QSJ37_RS01715	metal-sensing transcriptional repressor	5	10	8.04	15.972	35.985	15.003	18	9.003	26.876	27	10	12.964	40.587	32	27.713	6	0	13.6297	12.6453	24.6671	42.1176	18.1294	23.0943	19.2623	39.1003	60.9545	27.8453	12.0983	51.263	29.8976	42.4162	19.8679	0
lcl|NZ_BSDB01000001.1_cds_WP_285753160.1_339	QSJ37_RS01720	heavy metal translocating P-type ATPase	5	314.035	194.847	306.559	527.825	549.712	443.167	341.917	677.512	403.338	240.599	396.855	421.606	590.127	419.935	105.032	119.029	31.4038	20.485	33.3612	41.9083	45.2533	39.6804	49.5895	71.0627	54.3582	45.2222	25.9013	37.3552	38.4185	40.2757	23.1615	10.4064
lcl|NZ_BSDB01000001.1_cds_WP_285753163.1_340	QSJ37_RS01725	copper chaperone CopZ	6	103.127	77.913	106.024	98.704	85.998	109.252	52.98	84.612	77.083	103.861	146.987	56.774	107.592	96.129	18.999	35.066	324.854	275.544	389.541	274.178	242.596	332.48	261.631	295.063	395.492	646.046	325.975	169.591	233.102	330.138	143.797	102.605
lcl|NZ_BSDB01000001.1_cds_WP_285753165.1_341	QSJ37_RS01730	transposase	1	354.17	416.068	530.123	269.15	200.949	288.999	145.824	204.846	205.326	330.486	612.071	179.426	280.33	287.863	74.759	149.241	184.363	238.174	304.829	114.858	88.9551	137.23	113.546	112.314	159.223	337.195	211.865	84.2917	97.2232	156.308	89.6424	68.6822
lcl|NZ_BSDB01000001.1_cds_WP_011886641.1_343	QSJ37_RS01735	ISNCY family transposase	5	82.558	186.422	247.354	38.895	13.866	44.477	89.078	140.868	26.408	155.801	312.008	26.689	142.035	32.126	65.903	199.937	25.0289	60.7118	82.1942	9.50724	3.51479	12.1815	39.751	44.882	11.3142	90.581	62.2914	7.23265	28.3461	9.72269	44.9874	53.2774
lcl|NZ_BSDB01000001.1_cds_WP_285753180.1_344	QSJ37_RS01740	YjdJ family protein	5	344.555	343.902	320	67.019	42	72	147.519	131	239.073	145.034	460.415	93.317	77	103.041	106.077	147.676	230.69	257.022	237.912	37.1862	24.1813	44.2591	149.365	92.5266	246.529	192.943	206.293	56.7359	34.6144	73.9178	166.047	87.7506
lcl|NZ_BSDB01000001.1_cds_QSJ37_RS01745_345	QSJ37_RS01745	transposase	3	9	7	10	0	17	1	36.025	29	1	2	7	4	10	2	8	15.008	2.73218	2.28287	3.32749	0	4.31512	0.274261	16.0982	9.25224	0.429061	1.1644	1.39945	1.08548	1.99846	0.606153	5.46871	4.00453
lcl|NZ_BSDB01000001.1_cds_WP_285753182.1_346	QSJ37_RS01750	hypothetical protein	5	39.529	135.883	99	64.004	37.366	50.04	271.176	314	65.211	27.033	30	32	94.431	52.071	191.4	427.895	21.4729	81.3687	59.455	28.5526	17.2916	24.8208	220.723	179.703	53.0579	28.8475	10.8476	15.7036	34.2195	29.6353	240.073	205.626
lcl|NZ_BSDB01000001.1_cds_WP_285753184.1_347	QSJ37_RS01755	DMT family transporter	5	189.266	213.919	316.26	77	8	46.135	118.572	155	64.024	84	194.047	69.02	70.254	77.454	103.188	216	54.5057	66.0708	99.7751	17.8583	1.92404	11.9949	50.2072	46.9046	25.9626	46.3212	36.7762	17.7559	13.3075	22.1992	66.8072	54.6533
lcl|NZ_BSDB01000001.1_cds_WP_240345755.1_348	QSJ37_RS01760	transposase	3	0	0	3	0	1	0	7	11	0	0	1	0	1	0	3	4	0	0	5.37867	0	1.40312	0	17.4127	18.5928	0	0	1.08431	0	1.08285	0	11.5175	5.71148
lcl|NZ_BSDB01000001.1_cds_WP_285753189.1_349	QSJ37_RS01770	ATP-grasp domain-containing protein	5	18.005	50.03	47	42.025	12	34	128.295	130	22.169	2.001	8	27.044	43.05	40	152.748	335.361	9.99864	30.6648	28.8666	19.1824	5.68214	17.2495	106.843	76.0654	18.4915	2.18526	2.95864	13.5737	15.958	23.3267	196.108	164.8
lcl|NZ_BSDB01000001.1_cds_QSJ37_RS01775_350	QSJ37_RS01775	IS21 family transposase	5	3	3	3	9	0	7	11	8	7.854	2	3	5	3	18	22.306	51	14.3697	15.4263	16.9722	37.8552	0	32.5556	80.0776	43.358	58.2464	18.1004	10.2497	23.0033	9.63213	89.5794	246.767	230.365
lcl|NZ_BSDB01000001.1_cds_WP_285753191.1_351	QSJ37_RS01780	tyrosine-type recombinase/integrase	5	27.471	15.91	17.826	53.912	6.044	32.508	37.103	47.881	5	14	24.862	26	41.683	60.247	76.12	206.165	8.0666	5.01353	5.7355	12.7546	1.48277	8.62007	16.0258	14.7747	2.07016	7.87652	4.80567	6.82172	8.05308	17.6267	50.2795	53.1971
lcl|NZ_BSDB01000001.1_cds_QSJ37_RS01785_352	QSJ37_RS01785	AAA family ATPase	3	0	2.197	1.394	0	0	0	4.565	9.312	0	0	0	1.471	1.551	0	2.983	6.004	0	0.971913	0.624503	0	0	0	2.75695	3.98904	0	0	0	0.537914	0.418154	0	2.76487	2.15494
lcl|NZ_BSDB01000001.1_cds_WP_285753193.1_353	QSJ37_RS01790	DUF6262 family protein	2	4	4	1	8	2	6	7.06	12	0	2	4	3	6	5	27	26	3.6085	4.1016	1.00934	6.07078	1.57423	5.01718	9.78325	11.4556	0	3.64018	2.43646	2.47795	3.66995	4.96942	58.0432	20.9369
lcl|NZ_BSDB01000001.1_cds_WP_229706149.1_354	QSJ37_RS01795	hypothetical protein	5	25.004	25.025	32.001	52.934	17.249	30	219.525	283.816	66.61	5.001	15.317	23.935	210.596	46.604	174.487	342.422	13.1993	14.5387	18.6656	22.921	7.74796	14.4512	173.441	157.82	52.4752	5.17795	5.37834	11.4066	74.0994	25.6994	212.34	159.841
lcl|NZ_BSDB01000001.1_cds_WP_128570075.1_355	QSJ37_RS01800	hypothetical protein	1	53.173	52.002	48.999	45.074	49.751	37.04	548.28	603.729	94.39	26.021	52.684	31.065	370.117	58.398	241.292	559.426	40.2704	44.3021	41.3274	28.4605	32.5966	25.8516	631.819	482.835	111.985	39.4146	26.7948	21.4354	188.972	47.9819	430.556	376.844
lcl|NZ_BSDB01000001.1_cds_QSJ37_RS01805_356	QSJ37_RS01805	transposase	8	4	12.008	7	7	12	7	83.009	119	6	4	7	3	41	6	19.003	50.807	3.48384	11.8648	6.81496	5.11946	9.10511	5.64458	110.856	109.635	8.33744	7.01754	4.11195	2.39	24.1871	5.74146	39.3541	39.472
lcl|NZ_BSDB01000001.1_cds_WP_015374612.1_357	QSJ37_RS01810	DUF3888 domain-containing protein	3	3	1	7	0	119.682	1	4	21	3	2	2	1	60.017	1	3	9	2.41784	0.910124	6.29309	0	83.714	0.74424	4.92182	17.8852	3.81962	3.23415	1.08453	0.735572	32.6794	0.879666	5.72051	6.45991
lcl|NZ_BSDB01000001.1_cds_WP_285753210.1_358	QSJ37_RS01815	hypothetical protein	2	15.147	17	13	8	7	4	23	29	20	3	24	5	26	10	18.1	27	7.23057	8.88304	6.84448	3.12046	2.83205	1.73845	16.3707	14.5743	14.0755	2.79494	7.60368	2.14996	8.24937	4.93683	19.8135	11.3815
lcl|NZ_BSDB01000001.1_cds_WP_285754721.1_359	QSJ37_RS01820	hypothetical protein	5	71.469	28.457	48.795	27.695	9	35.001	67.42	83	69.55	13	48.103	23.646	64.086	28.829	32.718	62.495	51.5294	23.0085	39.1335	16.6073	5.60017	23.22	73.7815	63.1665	78.0256	18.6983	23.259	15.5129	31.1003	22.4409	55.406	40.042
lcl|NZ_BSDB01000001.1_cds_WP_062754666.1_360	QSJ37_RS01825	hypothetical protein	1	87.311	35.221	84.493	53.781	27.938	54.625	93.343	98.783	150.325	24	57.21	39.354	89.481	60.07	51.74	99.8	107.851	50.0982	117.884	56.7723	30.492	63.2799	180.126	129.899	305.996	60.4587	48.21	44.9254	75.6007	83.1177	154.773	110.884
lcl|NZ_BSDB01000001.1_cds_WP_285753214.1_361	QSJ37_RS01830	glutathionylspermidine synthase family protein	5	169.51	57.538	145.504	94.142	35.425	104.84	183.574	174.829	226.486	26	109.669	71.834	203.159	86.329	73.228	226.08	33.7398	12.1669	31.6275	14.9892	5.84859	18.7658	53.3765	36.5344	62.1598	9.82231	14.3092	12.7231	26.468	16.8017	32.4687	39.4444
lcl|NZ_BSDB01000001.1_cds_WP_015863973.1_362	QSJ37_RS01835	DUF350 domain-containing protein	5	36.772	9.442	36.363	34.386	11.637	33.535	24.469	30.486	104.204	4	33.349	24.206	34.538	29.741	18.123	42.124	33.1731	9.68211	36.7028	26.0934	9.15927	28.0421	33.9092	29.1026	150.624	7.28037	20.3136	19.9938	21.1257	29.5588	38.9594	33.9207
lcl|NZ_BSDB01000001.1_cds_WP_285753217.1_363	QSJ37_RS01840	hypothetical protein	1	28.461	16.506	25.159	16.784	2.21	22	27.605	20.635	45.145	3	11	16.495	38	18.29	14.388	34	110.318	70.5383	114.525	57.3006	7.55769	82.5588	165.634	89.4729	279.151	22.488	30.1906	60.9389	100.294	75.5926	131.879	123.293
lcl|NZ_BSDB01000001.1_cds_WP_285753219.1_364	QSJ37_RS01845	hypothetical protein	1	31.069	31.52	39.916	24.595	12.79	21	34.902	27.365	80.855	5	19	18.579	36	40.31	21.612	39	125.022	139.22	188.879	87.1686	45.2413	81.8728	216.724	123.442	517.068	38.7674	54.2272	71.3605	98.4484	172.245	204.847	147.056
lcl|NZ_BSDB01000001.1_cds_WP_285753221.1_365	QSJ37_RS01850	amino acid permease	5	1883.49	3368.73	2610.71	140.045	48	121.003	99.008	268.019	379.369	99.092	514.174	115.186	979.103	111.791	65	193.047	332.417	630.118	502.773	19.7376	7.01455	19.1857	25.4839	49.6508	91.8372	33.1192	59.426	18.0719	112.966	19.2065	25.4955	29.8468
lcl|NZ_BSDB01000001.1_cds_WP_285753223.1_366	QSJ37_RS01855	hypothetical protein	2	1	2	3	2	1	1	0	2	0	9	8	2	3	1	0	2	8.79627	17.1888	31.8414	14.7441	6.93668	8.42826	0	20.4348	0	136.706	51.0591	17.2096	16.3225	8.24779	0	16.9409
lcl|NZ_BSDB01000001.1_cds_WP_081189784.1_367	QSJ37_RS01860	NAD-dependent protein deacylase	3	15	9	14	18	10	17	7	14	8.551	17.077	24.047	22	15	14.993	9	18	5.59033	3.63017	5.73299	5.43754	3.13283	5.74137	3.85969	5.48711	4.57997	12.2905	5.92003	7.35147	3.69413	5.65707	7.60745	5.90718
lcl|NZ_BSDB01000001.1_cds_WP_285753227.1_368	QSJ37_RS01865	acyl-CoA dehydrogenase family protein	3	10	5	9	13	8	10	47.347	50	28.449	3	8	3	68.002	4.007	21	85.026	2.18216	1.16149	2.14617	2.27252	1.45012	1.96402	15.1138	11.4571	8.59841	1.24487	1.14532	0.583019	9.72305	0.858191	10.2282	16.2717
lcl|NZ_BSDB01000001.1_cds_WP_285753229.1_369	QSJ37_RS01870	3-oxoacyl-ACP reductase FabG	2	17.005	8	16.018	16	25	15.227	68.369	69.714	55.532	7	22.342	13	138.113	6.065	47.283	168.133	6.21335	3.16125	6.42934	4.73624	7.67466	5.04048	36.9409	26.7875	29.1094	4.93581	5.39103	4.25774	33.3356	2.24032	39.1554	54.0883
lcl|NZ_BSDB01000001.1_cds_WP_285753231.1_370	QSJ37_RS01875	MaoC family dehydratase N-terminal domain-containing protein	8	22.452	23.041	25.839	18.591	19.169	10.773	62.854	70.538	60.489	14	23.083	3	136.54	9.936	47.861	106.309	16.8344	19.4204	21.5707	11.6154	12.4282	7.44143	71.67	55.845	70.9513	20.9833	11.6194	2.04887	68.9956	8.07409	84.4988	70.8845
lcl|NZ_BSDB01000001.1_cds_WP_285753233.1_371	QSJ37_RS01880	MaoC family dehydratase	8	25.573	18.119	33.143	9.412	5.831	8	48.066	63.751	28	27.016	17.579	7.002	89.371	5.006	44.071	100.746	22.7982	18.3485	33.0487	7.05418	4.53326	6.60829	65.7832	60.1346	39.9417	48.565	10.5772	5.71336	54.0026	4.91228	93.5568	80.1521
lcl|NZ_BSDB01000001.1_cds_WP_285753235.1_372	QSJ37_RS01885	thiolase family protein	3	27	8.034	21	8	20.948	15	77.213	95	34.565	9.001	24	5	132.264	7	60.016	156.341	5.94389	1.88324	5.05232	1.41104	3.83124	2.97231	24.8687	21.9613	10.5439	3.76861	3.46659	0.980365	19.0803	1.51309	29.4952	30.1854
lcl|NZ_BSDB01000001.1_cds_WP_285754722.1_373	QSJ37_RS01890	TetR/AcrR family transcriptional regulator	3	6	6	9	3	13	2	29	43	15.436	3	3	2	80	2	30.616	50.159	3.10172	3.40959	5.13871	1.27104	5.7134	0.942978	22.4191	23.4124	11.8771	3.03866	1.0311	0.93293	27.5482	1.07772	36.4446	22.9218
lcl|NZ_BSDB01000001.1_cds_WP_285753237.1_374	QSJ37_RS01895	branched-chain amino acid ABC transporter permease	3	1	3	4	2	39.415	2	55.618	72.725	0	1	2	4	93.86	1	9.329	20.208	0.314648	1.01527	1.38009	0.507832	10.3784	0.568808	25.7814	24.0513	0	0.604105	0.414628	1.12562	19.4536	0.314833	6.61728	5.59042
lcl|NZ_BSDB01000001.1_cds_WP_285754723.1_375	QSJ37_RS01900	branched-chain amino acid ABC transporter permease	3	2	3	2	0	75.086	0	54.696	96.502	1	0	0	0	121.684	1	6.674	34.248	0.50412	0.807883	0.551554	0	15.7621	0	20.2177	25.5505	0.351911	0	0	0	20.1342	0.249065	3.76804	7.5773
lcl|NZ_BSDB01000001.1_cds_WP_285753239.1_376	QSJ37_RS01905	ABC transporter ATP-binding protein	3	1	0	1	2	47.402	3	42.839	59.774	0	0	1	1	78.152	0	5	21.545	0.365411	0	0.40139	0.59203	14.5518	0.993054	23.1467	22.9678	0	0	0.241295	0.327519	18.8632	0	4.14058	6.93091
lcl|NZ_BSDB01000001.1_cds_WP_285753241.1_377	QSJ37_RS01910	ABC transporter ATP-binding protein	3	1	0	0	1	23.437	0	27.931	53.999	0	0	0	0	60.335	1	5	11	0.402797	0	0	0.327251	7.95422	0	16.6821	22.8814	0	0	0	0	16.0866	0.410308	4.58236	3.90479
lcl|NZ_BSDB01000001.1_cds_WP_285753243.1_378	QSJ37_RS01915	ABC transporter substrate-binding protein	3	2	0	1	2	79.076	1	135.893	251.553	2	0	0	2	222.395	0	17	33	0.425261	0	0.232314	0.340526	13.9608	0.191328	42.2515	56.163	0.588241	0	0	0.378638	30.9748	0	8.06339	6.15275
lcl|NZ_BSDB01000001.1_cds_WP_285753245.1_379	QSJ37_RS01920	M14 family metallocarboxypeptidase	5	507.504	227.412	331.143	1084.64	84.022	870.836	178.862	125.056	891.429	6	80.001	1189.81	896.447	577.37	469.664	911.166	67.5594	31.9381	48.0279	114.926	9.23095	103.949	34.6156	17.4668	161.146	1.50614	6.9608	140.537	77.8296	74.1901	138.338	106.137
lcl|NZ_BSDB01000001.1_cds_WP_285753247.1_380	QSJ37_RS01925	tyrosine-type recombinase/integrase	8	7	0	8	3	102.723	0	1	2	2	1	2	2	40.458	1	2	2	102.701	0	142.343	34.3684	1107.23	0	19.0893	34.4113	36.0655	23.7814	21.4813	28.9377	341.892	12.6813	56.7454	28.5718
lcl|NZ_BSDB01000001.1_cds_WP_285753249.1_381	QSJ37_RS01930	hypothetical protein	3	1	0	0	0	1	1	0	0	0	0	0	0	0	0	0	0	1.89711	0	0	0	1.69655	1.80752	0	0	0	0	0	0	0	0	0	0
lcl|NZ_BSDB01000001.1_cds_WP_285753251.1_382	QSJ37_RS01935	hypothetical protein	3	0	0	0	0	1	0	0	0	0	0	0	0	0	0	0	0	0	0	0	0	8.74404	0	0	0	0	0	0	0	0	0	0	0
lcl|NZ_BSDB01000001.1_cds_WP_285753253.1_383	QSJ37_RS01940	YjcZ family sporulation protein	3	0	0	0	0	0	0	1	2	0	0	0	0	6	0	1	1	0	0	0	0	0	0	34.4275	61.5314	0	0	0	0	91.7716	0	51.2311	25.6302
lcl|NZ_BSDB01000001.1_cds_WP_285753255.1_384	QSJ37_RS01945	DUF3231 family protein	4	5	2	8	4	6407.06	5.963	187.073	579.255	4	4	8	2	103.663	6	21	30	3.09848	1.37695	5.49549	2.047	3401.94	3.38565	174.681	378.472	3.77789	4.90397	3.31061	1.12322	43.0249	3.95081	30.2807	16.4787
lcl|NZ_BSDB01000001.1_cds_QSJ37_RS01950_385	QSJ37_RS01950	DUF2243 domain-containing protein	3	0	0	0	0	0	0	12	5	0	0	0	0	1	0	0	1	0	0	0	0	0	0	246.607	93.7999	0	0	0	0	9.11449	0	0	15.5365
lcl|NZ_BSDB01000001.1_cds_WP_285753257.1_386	QSJ37_RS01955	DNA polymerase IV	2	60.146	21	29	48	29.02	20	22	19	22.007	10	35	37.09	74	15	21	46.029	12.5393	4.65579	6.60461	8.01056	5.02182	3.75117	6.70463	4.15907	6.34012	3.96061	4.78513	6.88346	10.1031	3.06346	9.76206	8.41361
lcl|NZ_BSDB01000001.1_cds_WP_285753259.1_387	QSJ37_RS01960	SatD family protein	5	57.109	39.711	46.447	37.978	23	27	18.575	28	28.659	49.865	89.09	44.382	39.072	27.307	22	46.348	23.64	17.8704	21.1574	12.7832	8.02912	10.1469	11.4111	12.1944	17.2215	40.0276	24.4062	16.5023	10.7123	11.5408	20.7448	16.9131
lcl|NZ_BSDB01000001.1_cds_WP_285753261.1_388	QSJ37_RS01965	DUF3307 domain-containing protein	5	64.07	87.305	82.553	59.159	33	39	33.425	39	56.341	67.141	110.91	39.625	67.895	43.705	25	59.823	20.075	29.418	28.3617	14.9571	8.65207	11.0446	15.4273	12.8437	25.0088	40.3847	22.8955	11.1032	14.0119	13.6985	17.6567	16.4798
lcl|NZ_BSDB01000001.1_cds_WP_285753263.1_389	QSJ37_RS01970	QueT transporter family protein	5	34.284	18.013	19	23	14	23	11	17	3	20	36.187	72.278	17.938	7	4.015	14	22.9541	13.4625	14.126	12.7618	8.06044	14.1383	11.1377	12.0073	3.09356	26.6067	16.2139	43.9445	8.06397	5.02155	6.28518	8.31896
lcl|NZ_BSDB01000001.1_cds_WP_285753265.1_390	QSJ37_RS01975	hypothetical protein	2	24	23.028	16.013	11	7	7	8	13	6	10	17	8	7	17	5	13	15.3817	16.4304	11.3845	5.83068	3.84997	4.11394	7.73774	8.78658	5.88743	12.7036	7.28229	4.65064	3.008	11.6199	7.47168	7.38924
lcl|NZ_BSDB01000001.1_cds_QSJ37_RS01980_391	QSJ37_RS01980	ferritin-like domain-containing protein	3	7	7.182	5	3	7	6	7	6	6	3	11	1	4.296	3	1	2	7.97465	9.39907	6.4163	2.90875	7.02462	6.39049	12.4069	7.26194	11.2034	6.95714	8.52435	1.05019	3.3406	3.81732	2.74911	2.0447
lcl|NZ_BSDB01000001.1_cds_WP_285753267.1_392	QSJ37_RS01985	CsxC family protein	4	41.69	16.122	24.589	8	8676.81	4.002	53.75	109.377	4.865	5	14.879	0	40528.2	3.5	204.878	421.577	15.1591	6.33855	9.82104	2.35628	2650.34	1.31834	28.8969	41.8227	2.53684	3.5078	3.57241	0	9733.51	1.2861	168.806	134.955
lcl|NZ_BSDB01000001.1_cds_WP_285753269.1_393	QSJ37_RS01990	BC_2427 family protein	3	2	7	9	1	454.847	1	35	55	0	1	3	0	296.289	0	18	45	0.562958	2.1117	2.77457	0.226574	106.868	0.254049	14.4785	16.2666	0	0.538635	0.555561	0	54.8353	0	11.3828	11.127
lcl|NZ_BSDB01000001.1_cds_QSJ37_RS01995_394	QSJ37_RS01995	general stress protein	3	1	0	3	0	3	0	0	2	0	0	1	1	2	0	0	1	1.85594	0	6.36828	0	4.97597	0	0	4.00624	0	0	1.284	1.73456	2.55608	0	0	1.69125
lcl|NZ_BSDB01000001.1_cds_WP_285754724.1_395	QSJ37_RS02000	YnfA family protein	5	16.051	6	36.247	11	7	8.25	8	10	13	10	54.434	11.001	19.288	8	18.116	46.001	20.1437	8.67473	51.4062	11.8068	7.76623	9.71445	15.6969	13.3651	26.9127	25.6002	46.632	12.7633	16.5616	11.2512	55.0899	51.9492
lcl|NZ_BSDB01000001.1_cds_WP_285753271.1_396	QSJ37_RS02005	DUF4083 family protein	5	10.017	20	30	4	5	2.75	10	7	8	11	17.563	4.772	22.759	3	14.247	16.007	40.3077	88.3372	141.957	14.1766	17.6856	10.7233	62.0957	31.5771	51.1602	85.2883	50.1266	18.3275	62.2378	12.8189	135.04	60.3563
lcl|NZ_BSDB01000001.1_cds_WP_285753272.1_397	QSJ37_RS02010	hypothetical protein	3	5	4	6	2	10	2	0	0	2	1	14	0	8	0	0	3	10.9198	9.99559	15.0705	3.82066	19.5594	4.18068	0	0	7.24617	4.41336	21.2621	0	12.0421	0	0	6.00603
lcl|NZ_BSDB01000001.1_cds_QSJ37_RS02015_398	QSJ37_RS02015	YjcZ family sporulation protein	3	1	2	0	0	142.57	0	2	2	0	0	0	0	89.974	0	1	4	8.79627	17.1888	0	0	988.959	0	24.6282	20.4348	0	0	0	0	489.531	0	18.361	33.8819
lcl|NZ_BSDB01000001.1_cds_WP_285753276.1_399	QSJ37_RS02020	spermidine synthase	4	6	5	8	0	9849.16	2	66.173	87.434	1	0	4	3	27193.5	2	442.132	691.183	1.59859	1.42543	2.3332	0	2187.86	0.480617	25.8818	24.4733	0.373245	0	0.700683	0.713342	4759.83	0.528045	264.236	161.706
lcl|NZ_BSDB01000001.1_cds_WP_285753278.1_400	QSJ37_RS02025	adenosylmethionine decarboxylase	4	0	0	0	1	2355.94	1	6	16.571	0	1	2	0	8477.89	0	150.443	187.887	0	0	0	0.65924	1611.72	0.728166	7.21997	13.8147	0	1.58166	1.06118	0	4516.41	0	280.463	131.981
lcl|NZ_BSDB01000001.1_cds_WP_285753280.1_401	QSJ37_RS02030	hypothetical protein	3	1	2	1	1	0	0	1	0	0	1	1	0	0	0	0	1	11.5171	21.6355	13.9991	9.32825	0	0	15.5446	0	0	19.2088	8.47906	0	0	0	0	11.2323
lcl|NZ_BSDB01000001.1_cds_WP_285753282.1_402	QSJ37_RS02035	PH domain-containing protein	5	121.941	78.719	142.776	63.808	28.828	53.74	44.729	93.591	64.65	115.157	183.793	75.599	40.615	65	42.039	84.116	83.1263	59.9687	108.124	36.0788	16.9141	33.6527	46.1521	67.3148	68.0481	156.134	83.8901	46.8213	18.601	47.5669	67.0772	50.9067
lcl|NZ_BSDB01000001.1_cds_WP_285753284.1_403	QSJ37_RS02040	PH domain-containing protein	5	341.3	268.383	367.296	173.889	95.162	141.304	174.877	265.409	151.039	259.659	497.777	165.579	174.051	147.231	165.248	312.893	57.5199	47.8972	67.5261	23.3884	13.2716	21.3868	42.9575	46.9469	34.8504	82.8071	54.9178	24.7983	19.1678	24.1172	61.8439	46.1854
lcl|NZ_BSDB01000001.1_cds_WP_352177022.1_404	QSJ37_RS02045	carbonic anhydrase	3	10	9	13	1	2	2	7	10	12	24.046	57.599	2	7	2	34.995	9	5.27896	5.2287	7.58271	0.433011	0.898352	0.963411	5.53053	5.56063	9.45354	24.8992	20.2255	0.953139	2.46299	1.10289	42.5872	4.20116
lcl|NZ_BSDB01000001.1_cds_WP_205423686.1_405	QSJ37_RS02050	NAD(P)H oxidoreductase	5	231.022	96.352	115.041	121	313.857	130.005	28.011	63	89.109	26	123.043	122.655	44.399	103.699	58	101.882	113.171	51.7353	62.1834	48.4802	130.434	58.0145	20.4789	32.4954	64.5503	24.8885	40.0259	54.152	14.4662	52.6677	65.2392	44.0874
lcl|NZ_BSDB01000001.1_cds_WP_285753287.1_406	QSJ37_RS02055	hypothetical protein	3	2	1	4	0	0	1	0	4	0	5	13.771	0	3	0	0	6	5.56915	3.14864	12.9266	0	0	2.68225	0	12.2491	0	27.71	26.8687	0	5.75388	0	0	15.4466
lcl|NZ_BSDB01000001.1_cds_WP_285753289.1_407	QSJ37_RS02060	AAA family ATPase	7	20155.7	22618.1	7833.97	44.002	50	199.121	639.06	888.269	21947.8	24243.3	52532.7	33.022	49.014	396.84	1145.13	4288.67	7549.24	9170.62	3224.29	13.3607	15.7449	67.591	354.182	349.896	11819.2	17538.6	12998.7	11.0906	12.1327	150.539	972.987	1414.56
lcl|NZ_BSDB01000001.1_cds_WP_285753291.1_408	QSJ37_RS02065	anaerobic carbon-monoxide dehydrogenase catalytic subunit	7	60042.1	35838.9	16474	43	121.386	222.15	1607.58	1916.81	46534.1	52414	108713	36.001	149.563	432.981	2345.61	10144.7	7600.39	4782.84	2271.48	4.33035	12.6747	25.2079	295.702	254.561	7987.04	12503	8991.96	4.04236	12.3431	52.8375	656.526	1123.48
lcl|NZ_BSDB01000001.1_cds_WP_285753293.1_409	QSJ37_RS02070	4Fe-4S dicluster domain-containing protein	7	12787.5	10207.9	5252.28	17	10.819	40	293.373	440.573	10949.1	8377.86	25566.1	12	34.345	59.898	623.686	2456.2	8338.18	7417.95	3800.69	9.17504	6.05909	23.9287	288.925	303.001	10956.3	10838.6	11147.8	7.10057	15.0238	41.7286	949.228	1420.82
lcl|NZ_BSDB01000001.1_cds_WP_285753295.1_410	QSJ37_RS02075	hydrogenase 4 subunit B	7	17132.4	7037.21	8970.68	40.537	31.805	176.723	1104.81	1276.89	23698	3084.89	21898.6	47.082	81.114	470.497	1999.53	8103.93	2067.19	894.63	1178.77	3.88952	3.16415	19.1097	193.626	161.631	3871.84	701.031	1726.07	5.03785	6.37875	54.6654	533.145	855.337
lcl|NZ_BSDB01000001.1_cds_WP_285753297.1_411	QSJ37_RS02080	respiratory chain complex I subunit 1 family protein	7	4616.66	1696.38	2265.74	14.925	7.086	41.496	208.665	226.544	7435.46	359.43	4404.74	18	19	146.672	599.089	2137.25	1309.35	515.75	703.848	3.40779	1.6779	10.623	86.9869	67.5115	2966.32	195.112	821.967	4.55948	3.54352	41.3636	381.81	532.51
lcl|NZ_BSDB01000001.1_cds_WP_285753299.1_412	QSJ37_RS02085	hydrogenase 4 membrane subunit	7	4431.26	1512.92	1893.72	11.987	4.001	41.002	110.618	93.288	5586.35	135.265	2826.12	13.006	14.772	90.784	508.417	1525.07	2000.41	745.507	941.999	4.41285	1.52782	16.8327	74.3137	44.3243	3694.53	118.863	845.744	5.2827	4.42586	42.1623	524.885	607.528
lcl|NZ_BSDB01000001.1_cds_WP_285753301.1_413	QSJ37_RS02090	hydrogenase 4 subunit F	7	8543.52	3077.51	3947.1	27.548	13.999	74.005	144.363	148.512	11943.6	212.573	5363.85	26.012	37.344	192.749	961.435	2434.03	1443.11	550.492	727.309	3.71376	1.95675	11.2265	35.5431	26.3291	2762.32	67.9469	593.12	3.90454	4.12197	31.647	360.643	360.097
lcl|NZ_BSDB01000001.1_cds_WP_285753303.1_414	QSJ37_RS02095	hydrogenase 4 subunit D	7	11358.3	3820.84	6013.24	54.06	23.016	91.009	116.415	154.461	16396.9	199.159	6396.33	47.311	40.517	240.761	1370.59	2520.35	1976.62	704.521	1141.76	7.51129	3.31586	14.2268	29.5404	28.2138	3911.66	65.6184	728.856	7.31835	4.60884	40.7671	529.957	384.202
lcl|NZ_BSDB01000001.1_cds_WP_285753305.1_415	QSJ37_RS02100	hydrogenase large subunit	7	13891.8	3700.86	6405.79	74.984	33	113.853	64.817	176.539	19976.2	195.55	6856.13	64.771	58.515	307.975	1211.19	2733.8	1975.96	555.889	993.028	8.49524	3.87651	14.5268	13.4122	26.3486	3866.6	52.4968	637.661	8.17774	5.43094	42.3595	381.54	340.338
lcl|NZ_BSDB01000001.1_cds_WP_285753307.1_416	QSJ37_RS02105	formate hydrogenlyase complex iron-sulfur subunit	7	3779.48	928.576	1562.58	22	10	34.513	15	40.162	6193.33	43.774	1714.55	29.5	17.997	89.06	293.289	586.879	2146.64	582.877	982.003	10.2802	4.84761	17.9184	12.7884	24.0378	5299.03	48.9526	648.885	15.1518	6.82767	53.2454	385.618	295.066
lcl|NZ_BSDB01000001.1_cds_WP_285753309.1_417	QSJ37_RS02110	NADH-quinone oxidoreductase subunit B family protein	7	4142.29	978.848	1828.26	28	11.922	40.83	11	32.838	5786.76	57.355	1743.21	24.524	13.004	102.528	284.291	696.272	1567.18	401.057	760.19	8.59054	3.79348	14.0022	6.15989	13.0665	3150.71	41.9288	435.779	8.32145	3.25228	39.3175	244.096	232.004
lcl|NZ_BSDB01000001.1_cds_WP_285753312.1_418	QSJ37_RS02115	formate hydrogenlyase maturation HycH family protein	7	2159.13	479.204	960.244	16.177	4.078	24.351	3	9	2543.75	17.459	901.378	12.891	7.57	39.974	143.601	308.311	1758.92	441.143	872.855	11.0281	2.88445	18.3252	3.73351	7.74871	3278.41	28.5536	494.212	9.58775	4.16813	35.5757	276.973	223.734
lcl|NZ_BSDB01000001.1_cds_WP_285753314.1_419	QSJ37_RS02120	hydrogenase maturation peptidase HycI	7	3483.32	1019.61	1871.87	33.074	4	32.037	5	25	4862.04	46.792	1553.42	26.717	23.19	80.54	234.413	610.695	2585.95	850.38	1546.84	20.4503	2.56653	21.9043	5.64215	19.5951	5639.13	69.4044	774.013	18.0616	11.5988	64.7395	409.52	403.099
lcl|NZ_BSDB01000001.1_cds_WP_285753316.1_420	QSJ37_RS02125	hydrogenase maturation nickel metallochaperone HypA	7	3409.47	1090.27	1992.05	28.897	5	30.491	7.291	20	3972.25	44.794	1344.86	18.639	20.833	74.444	291.653	541.961	2531.12	909.308	1646.15	17.8675	3.20817	20.8473	8.22785	15.6761	4607.13	66.4409	670.094	12.6008	10.4196	59.8395	509.517	357.731
lcl|NZ_BSDB01000001.1_cds_WP_285753317.1_421	QSJ37_RS02130	hydrogenase nickel incorporation protein HypB	7	6523.63	2519.2	3772.52	47.103	11	44.611	13	26	6203.11	65.214	2456.93	42.631	34.172	135.106	423.898	1011.66	2685.57	1127.16	1708.83	15.7648	3.81819	16.6713	7.94074	11.2608	3704.93	52.0493	669.301	15.7626	9.31623	56.7589	397.417	367.116
lcl|NZ_BSDB01000001.1_cds_WP_285754726.1_422	QSJ37_RS02135	KamA family radical SAM protein	5	554.659	241.592	348.424	78.011	14	71.004	69.884	85	425.266	30.002	425.076	65.012	80.441	76.001	75.06	204.034	126.192	58.5702	86.6548	14.2281	2.64771	14.5455	23.2742	20.3088	134.302	12.9919	63.4746	13.178	11.9977	17.0026	38.1527	40.7202
lcl|NZ_BSDB01000001.1_cds_QSJ37_RS02140_423	QSJ37_RS02140	hypothetical protein	3	0	0	0	0	0	0	0	0	0	0	0	1	0	0	0	0	0	0	0	0	0	0	0	0	0	0	0	40.0144	0	0	0	0
lcl|NZ_BSDB01000001.1_cds_WP_285753319.1_424	QSJ37_RS02145	hydroxylamine reductase	6	4915.96	5410.63	5900.96	4818.34	12806.9	2487.94	296.365	336.042	2657.65	5717.37	35110.6	3976.46	7970.29	921.231	208.137	561.666	970.739	1134.86	1272.43	761.004	2097.37	441.771	85.479	69.6656	723.355	2142.47	4544.46	698.67	1030.07	177.818	91.5398	97.214
lcl|NZ_BSDB01000001.1_cds_WP_285753321.1_425	QSJ37_RS02150	DUF2935 domain-containing protein	3	5	10	16	0	1017.18	0	71.159	103	0	0	1	1	181.332	0	79.114	149.019	1.49163	3.20305	5.23095	0	253.624	0	31.2365	32.2915	0	0	0.196418	0.266616	35.6015	0	53.1176	39.0703
lcl|NZ_BSDB01000001.1_cds_WP_062754614.1_426	QSJ37_RS02155	lipoate--protein ligase	1	1199.05	1174.3	1605.2	822.869	80	668.286	95.344	189.123	357.609	194.847	577.404	633.388	251.989	649.546	115.015	308.25	320.609	336.007	469.848	176.916	17.8358	161.176	37.4274	53.1261	133.983	99.5571	101.51	151.152	44.2671	172.14	68.9902	72.3766
lcl|NZ_BSDB01000001.1_cds_WP_285753324.1_427	QSJ37_RS02160	DUF1572 domain-containing protein	1	356.537	424.784	374.15	158.388	31	146.819	249.398	222.59	316.897	29.015	133	110.373	384.01	125.425	173.965	293.838	230.475	305.862	268.357	84.7134	17.204	87.0515	243.402	151.754	314.004	37.1943	57.4789	64.7311	166.484	86.5469	262.344	168.484
lcl|NZ_BSDB01000001.1_cds_WP_285753326.1_428	QSJ37_RS02165	hypothetical protein	3	1	1	2	1	25.048	2	3	0	1	2	1	0	83.571	1	0	6.175	1.98519	2.27971	4.55081	1.73162	44.4844	3.78807	9.43407	0	3.29988	8.05615	1.37639	0	114.276	2.22169	0	11.198
lcl|NZ_BSDB01000001.1_cds_WP_285753328.1_429	QSJ37_RS02170	CsxC family protein	4	4.311	14.793	18.411	0	5261.87	2.001	50.442	67.623	3.138	0	9.121	8	19042.6	3.5	114.394	203.75	1.56767	5.81592	7.35371	0	1607.25	0.659116	27.1184	25.8571	1.63608	0	2.19005	2.60721	4573.4	1.2861	94.2532	65.2244
lcl|NZ_BSDB01000001.1_cds_WP_285753330.1_430	QSJ37_RS02175	hypothetical protein	3	0	0	0	0	1	0	0	0	0	0	0	1	0	0	0	3	0	0	0	0	1.81798	0	0	0	0	0	0	1.90291	0	0	0	5.57286
lcl|NZ_BSDB01000001.1_cds_WP_285753332.1_431	QSJ37_RS02180	methyl-accepting chemotaxis protein	3	0	0	0	0	0	0	0	1	1	0	1	0	1	1	1	0	0	0	0	0	0	0	0	2.25699	3.4547	0	1.44463	0	1.43322	2.32392	5.0679	0
lcl|NZ_BSDB01000001.1_cds_WP_285753334.1_432	QSJ37_RS02185	hypothetical protein	3	0	0	0	0	2	0	0	0	0	0	0	0	1	0	0	0	0	0	0	0	4.71861	0	0	0	0	0	0	0	1.81125	0	0	0
lcl|NZ_BSDB01000001.1_cds_WP_285753336.1_433	QSJ37_RS02190	MFS transporter	5	251.822	93.373	126.403	544.366	15.04	534.384	31.016	60.804	73.82	29.004	94.318	434.764	126.682	362.255	43.048	137.464	52.2086	20.5838	28.6269	90.3357	2.58804	99.6674	9.39911	13.2359	21.1438	11.4225	12.8227	80.2362	17.1987	73.5566	19.8978	24.9867
lcl|NZ_BSDB01000001.1_cds_QSJ37_RS02195_434	QSJ37_RS02195	VOC family protein	5	81.52	46.795	39.179	179.613	6.96	151.973	7	14	21.427	16	30.696	121.958	30.777	120.489	12.975	33.593	75.6368	49.4322	40.7045	140.384	5.64174	130.833	9.99384	13.7515	31.9604	29.9923	19.2483	103.696	19.3791	123.428	28.7393	27.8384
lcl|NZ_BSDB01000001.1_cds_WP_285753338.1_435	QSJ37_RS02200	ABC transporter ATP-binding protein	2	34.499	66	57.001	13	10	17.043	95.002	76	57.799	14	69	16.011	96.009	8	111.009	234.583	11.4834	23.6749	20.8182	3.49682	2.78947	5.13167	46.6485	26.5939	27.3835	8.9633	15.1449	4.77005	21.0717	2.67426	83.4583	68.6862
lcl|NZ_BSDB01000001.1_cds_WP_285754727.1_436	QSJ37_RS02205	HAD family hydrolase	9	1028.57	795.194	963.463	211.067	27	342.405	198.253	226.233	240.622	476.234	1102.61	172.857	205.28	236.243	287.082	640.935	450.728	379.814	464.994	75.3487	9.99676	136.369	129.159	104.328	153.977	405.682	320.108	68.1122	59.6597	106.217	287.298	247.753
lcl|NZ_BSDB01000001.1_cds_WP_285753340.1_437	QSJ37_RS02210	TIGR00366 family protein	8	13.003	36.155	44	17.1	95.926	11	164.571	135	12	9.002	15	16.001	1034.31	5	71.156	153.443	2.48872	7.34581	9.19429	2.61662	15.22	1.8927	45.9877	27.1258	3.16132	3.26776	1.88134	2.72426	129.523	0.934346	30.3142	25.7382
lcl|NZ_BSDB01000001.1_cds_QSJ37_RS02215_438	QSJ37_RS02215	aminotransferase class V-fold PLP-dependent enzyme	3	0	0	0	0	1	1	0	3	0	0	0	2	11	0	1	2	0	0	0	0	3.30829	3.61793	0	12.5179	0	0	0	7.11833	28.0528	0	8.86621	6.98317
lcl|NZ_BSDB01000001.1_cds_WP_285753342.1_439	QSJ37_RS02220	DUF1572 family protein	3	0	0	0	0	0	0	0	0	1	0	0	0	4	0	0	0	0	0	0	0	0	0	0	0	6.8307	0	0	0	11.7518	0	0	0
lcl|NZ_BSDB01000001.1_cds_WP_285753344.1_440	QSJ37_RS02225	sorbosone dehydrogenase family protein	3	4	3	12	0	78.565	3	28.065	41	5	0	4	2	16	2	5	8	0.978546	0.78347	3.21102	0	15.9976	0.661313	10.0629	10.535	1.70474	0	0.642742	0.436241	2.56839	0.482747	2.73758	1.71754
lcl|NZ_BSDB01000001.1_cds_WP_285753345.1_441	QSJ37_RS02230	YrvL family regulatory protein	3	2	1	1	4	1	4	3	4	2	1	1	3	2	7	2	3	1.40162	0.784522	0.779013	2.32819	0.603961	2.57717	3.18653	2.95823	2.17253	1.39591	0.469605	1.91149	0.942508	5.28076	3.28631	1.86738
lcl|NZ_BSDB01000001.1_cds_QSJ37_RS02240_442	QSJ37_RS02240	glucose 1-dehydrogenase	3	4	1	2	3	8	1	11	22	1	0	5	3	12	4	12	21.013	1.48578	0.401963	0.816249	0.90317	2.49772	0.336591	6.0446	8.59394	0.533654	0	1.22678	0.999094	2.94532	1.50387	10.1084	6.87287
lcl|NZ_BSDB01000001.1_cds_WP_285753348.1_443	QSJ37_RS02245	SDR family oxidoreductase	3	7	3	4	8	24.14	10	42.532	56	6	3	18.997	5	55	5	32	74.162	2.53299	1.17355	1.58982	2.34456	7.33677	3.27762	22.7523	21.3088	3.11226	2.09412	4.53876	1.62149	13.1439	1.82774	26.2335	23.6248
lcl|NZ_BSDB01000001.1_cds_WP_285753349.1_444	QSJ37_RS02250	enoyl-CoA hydratase	3	10	7.044	10	13	29	11	60.469	59	5	1	25.003	5.002	53.007	1	41	62.838	3.56683	2.7144	3.91694	3.75389	8.68438	3.55308	31.8728	22.1279	2.55302	0.687692	5.88693	1.59863	12.4827	0.359937	33.1127	19.7281
lcl|NZ_BSDB01000001.1_cds_WP_285753350.1_445	QSJ37_RS02255	MFS transporter	3	4.004	3	11.13	8	25	4	26.015	32	4	3	16	7	44	11	35	45.015	0.81436	0.648477	2.47236	1.3019	4.21863	0.731702	7.73116	6.83291	1.12284	1.1585	2.13345	1.26704	5.85856	2.18933	15.8634	8.02559
lcl|NZ_BSDB01000001.1_cds_WP_285753351.1_446	QSJ37_RS02260	hypothetical protein	2	9.003	13.059	9.87	5	24.517	14	14	25	9	4	22	5	37.003	7	23.706	46	4.08882	6.47586	4.93983	1.85224	9.42012	5.78305	9.4643	11.9508	5.99231	3.53731	6.62451	2.04344	11.1558	3.27257	24.6296	18.4372
lcl|NZ_BSDB01000001.1_cds_WP_285753352.1_447	QSJ37_RS02265	amino acid permease	2	224.518	152.3	121.419	181.98	23	241.063	41	69	41	45	201.843	229.464	48	115.295	32	64.038	40.1943	28.9046	23.721	26.0212	3.41009	38.7752	10.7066	12.9663	10.0739	15.2601	23.6659	36.5224	5.61844	20.1031	12.7353	10.0437
lcl|NZ_BSDB01000001.1_cds_WP_244319592.1_448	QSJ37_RS02270	amino acid permease	3	0	0	0	0	2	0	8	4	0	0	0	0	1.448	0	0	0	0	0	0	0	4.71861	0	33.2166	11.5329	0	0	0	0	2.62195	0	0	0
lcl|NZ_BSDB01000001.1_cds_WP_285753353.1_449	QSJ37_RS02275	amino acid permease C-terminal domain-containing protein	3	2	0	2	0	1	0	13	19	0	0	4	0	3.552	1	1	5	4.97188	0	5.74798	0	2.23076	0	51.1141	51.6888	0	0	6.94289	0	6.08948	2.75708	6.03753	11.4484
lcl|NZ_BSDB01000001.1_cds_WP_285753354.1_450	QSJ37_RS02280	LysE family translocator	3	1	2.001	2	0	1	1	7	2	0	1	0	0	2	0	2	2	0.474336	1.03838	1.0462	0	0.401916	0.431799	4.94965	0.998719	0	0.925456	0	0	0.630438	0	2.17475	0.83766
lcl|NZ_BSDB01000001.1_cds_WP_285753355.1_451	QSJ37_RS02285	hypothetical protein	3	1	1	1	0	19.609	0	13	38	0	0	0	0	48.254	0	0	0	2.03202	2.33094	2.33064	0	35.6485	0	41.8484	83.6597	0	0	0	0	67.5365	0	0	0
lcl|NZ_BSDB01000001.1_cds_WP_285754728.1_452	QSJ37_RS02290	extracellular solute-binding protein	3	5	1	8	6	367.031	3	223.057	446	4	0	3	5.804	548.619	3	7	34.001	0.969409	0.205861	1.69351	0.930179	59.0007	0.522941	63.1508	90.7797	1.06806	0	0.381189	1.00112	69.602	0.568154	3.02163	5.77755
lcl|NZ_BSDB01000001.1_cds_WP_171699423.1_453	QSJ37_RS02295	ABC transporter ATP-binding protein	4	5.36	6.501	16.375	4	760.926	13	339.294	640.516	1.034	1.967	2	9.132	1116.07	5	24.54	67.085	1.26568	1.63735	4.2282	0.757698	149.461	2.76509	117.356	158.85	0.339633	0.884622	0.310123	1.92198	172.852	1.16297	12.9577	13.8992
lcl|NZ_BSDB01000001.1_cds_WP_285753356.1_454	QSJ37_RS02300	ABC transporter permease	4	5.64	10.499	8.632	10	659.198	5	361.408	531.893	4.966	1.042	1	5.064	761.211	7	13.441	64.774	1.6057	3.20452	2.69189	2.29219	156.689	1.28494	151.247	159.112	1.98917	0.56762	0.187329	1.28763	142.515	1.98205	8.59965	16.2008
lcl|NZ_BSDB01000001.1_cds_WP_285753357.1_455	QSJ37_RS02305	ABC transporter permease	4	8	3	19	8	666.423	8	339.283	498.029	6	4	6	7	858.291	14	24.145	45.221	2.78694	1.12816	7.26664	2.25483	194.793	2.52284	174.56	182.418	2.98623	2.68445	1.37926	2.18417	197.322	4.91342	19.029	13.8633
lcl|NZ_BSDB01000001.1_cds_WP_089097662.1_456	QSJ37_RS02310	ATP-binding cassette domain-containing protein	2	12.026	21	31.469	28.002	24.318	17	146.102	59.014	136.559	208.088	106.016	20.052	76.092	7	31	91	5.39642	10.2828	15.5581	10.2446	9.22727	6.93631	97.5433	27.8706	89.7124	181.709	31.5322	8.09464	22.6583	3.22971	31.8029	36.0306
lcl|NZ_BSDB01000001.1_cds_WP_015863942.1_457	QSJ37_RS02315	molybdate ABC transporter permease subunit	2	14.001	15	27.531	20	8	9	72.946	49	166.654	478.386	131.993	25	35.017	3	13	47.005	5.99465	6.99282	12.9784	6.97094	2.89189	3.50074	46.3998	22.0766	103.946	397.777	37.4257	9.62106	9.93842	1.31524	12.6985	17.7489
lcl|NZ_BSDB01000001.1_cds_WP_285753358.1_458	QSJ37_RS02320	helix-turn-helix transcriptional regulator	2	37.005	15.121	19	60.043	17	39	13	6	70.468	177.555	73	57.251	40	32.008	12	28.003	10.4162	4.5617	5.85743	13.6042	3.99421	9.9079	5.37771	1.77453	27.8866	95.6372	13.5186	14.3915	7.40295	8.95497	7.58854	6.9241
lcl|NZ_BSDB01000001.1_cds_WP_285754729.1_459	QSJ37_RS02325	molybdate ABC transporter substrate-binding protein	2	32	30.07	57	54.012	7	19	144.1	57	76	54	64.73	32.035	82.011	7	40.125	106.854	11.2526	11.4182	22.0076	15.3706	2.06584	6.04899	74.8543	21.0751	38.2117	36.593	15.0221	10.0912	19.0353	2.48147	31.9319	33.0694
lcl|NZ_BSDB01000001.1_cds_WP_285753359.1_460	QSJ37_RS02330	IS3 family transposase	3	17	12	18	10	19	13.002	12	43	8	22	23	18.001	14	12	6	12	5.21728	3.95774	6.05576	2.47516	4.87683	3.60548	5.42241	13.8695	3.47282	12.9529	4.6492	4.93905	2.82899	3.67919	4.14786	3.23734
lcl|NZ_BSDB01000001.1_cds_WP_285753360.1_461	QSJ37_RS02335	helix-turn-helix domain-containing protein	3	0	3.022	2	2	0	3	4	0	0	0	5	2	0	0	1	0	0	5.1961	3.38376	2.56766	0	4.2192	9.38505	0	0	0	5.11427	2.76668	0	0	3.62602	0
lcl|NZ_BSDB01000001.1_cds_WP_285753361.1_462	QSJ37_RS02340	globin-coupled sensor protein	5	347.103	234.973	243	517.878	35.32	412.271	80.011	64	1039.81	53.001	220.775	432.474	233.496	401.486	70.938	141	67.4719	48.5003	51.5751	80.4984	5.69264	72.0529	22.7119	13.0606	278.398	19.545	28.1259	74.7908	29.701	76.2406	30.7023	24.0218
lcl|NZ_BSDB01000001.1_cds_QSJ37_RS02345_463	QSJ37_RS02345	Type 1 glutamine amidotransferase-like domain-containing protein	5	35.097	16.014	19	38.012	21.365	23.005	7.025	26	35.638	2	15	19	58.001	13	17	19	14.1881	7.03014	8.44903	12.4857	7.27819	8.4392	4.21142	11.057	20.8641	1.56631	4.01123	6.8964	15.5214	5.35482	15.6386	6.76921
lcl|NZ_BSDB01000001.1_cds_WP_285753362.1_464	QSJ37_RS02350	DUF2339 domain-containing protein	5	200.593	110.68	117	113.633	431.579	133.195	115.054	172	236.444	8	61	104.33	494.407	114.369	97.424	150	26.8947	15.6572	17.0916	12.1276	47.7581	16.0138	22.428	24.196	43.0588	2.02278	5.34586	12.4121	43.2346	14.8042	28.9045	17.5985
lcl|NZ_BSDB01000001.1_cds_WP_285754730.1_465	QSJ37_RS02355	protein kinase	8	49.209	51.027	56.177	25.22	517.575	20.15	94.535	169.51	46.395	119.006	248.001	19	555.768	22.062	106.605	261.022	16.4531	18.3886	20.6101	6.81488	145.038	6.09497	46.6323	59.581	22.0869	76.5437	54.681	5.68636	122.534	7.4102	80.5184	76.7724
lcl|NZ_BSDB01000001.1_cds_WP_285753363.1_466	QSJ37_RS02360	hypothetical protein	8	6.791	7.975	7.823	3	138.86	4.865	30.487	19.78	6.614	37.994	83.307	5.013	112.27	6.939	39.622	101.149	24.4862	31.9271	33.0469	9.53834	444.148	16.9751	171.056	79.4864	38.3766	267.095	212.309	17.204	276.783	26.904	339.884	340.263
lcl|NZ_BSDB01000001.1_cds_QSJ37_RS02365_467	QSJ37_RS02365	transposase	5	27.023	21.026	21.661	13.118	9.202	8	9.094	7	1.998	5.487	14	13	11.344	10	5	16	30.4868	27.238	27.5188	12.5896	9.1414	8.43522	15.954	8.38833	3.69286	12.598	10.7413	13.5166	8.73345	12.5963	13.6069	16.1954
lcl|NZ_BSDB01000001.1_cds_WP_062677054.1_468	QSJ37_RS02370	arsenate reductase (thioredoxin)	5	36.022	30	32.339	22.906	31.798	9	13.906	9	5.021	14.513	29.004	21.003	36.656	14	10	27.114	29.665	27.9362	29.726	15.795	22.7519	6.84926	17.5052	7.83422	6.55122	24.0076	16.0811	15.7959	20.4103	12.6069	19.5117	19.8947
lcl|NZ_BSDB01000001.1_cds_WP_285753364.1_469	QSJ37_RS02375	cation:proton antiporter	1	415.614	309.233	203	840.505	1110.59	253.293	141.95	244	1422.17	1913.12	3839.38	669.773	1753.95	750.513	565.593	1802.6	94.5578	74.9688	50.4871	153.296	210.037	51.888	47.2754	58.2982	449.133	828.451	573.317	135.764	261.599	167.903	287.488	359.755
lcl|NZ_BSDB01000001.1_cds_WP_285753367.1_470	QSJ37_RS02380	ATP-binding protein	2	50.01	29	55.034	23	42	20	32	62	49.239	37.153	85	38.004	31	15.579	23	51.035	9.17266	5.64149	11.0173	3.37056	6.38204	3.29658	8.56426	11.9372	12.4077	12.9139	10.2127	6.19851	3.71849	2.78536	9.38228	8.20166
lcl|NZ_BSDB01000001.1_cds_WP_285753370.1_471	QSJ37_RS02385	response regulator transcription factor	2	24.51	20.036	39.349	16	24.024	13	17.051	43	27.942	8.847	41.004	12.008	26.351	10.422	19	40	10.5548	9.39692	18.6576	5.60993	8.73593	5.0863	10.9101	19.4854	17.5388	7.40017	11.6946	4.64841	7.5228	4.59759	18.671	15.1918
lcl|NZ_BSDB01000001.1_cds_WP_285753372.1_472	QSJ37_RS02390	VTT domain-containing protein	2	32	17	21.617	11	14.576	9	15	29.003	27.059	6.476	27.85	14	20.66	11	17.104	35.124	17.1345	10.0258	12.7927	4.83406	6.64456	4.39891	12.0277	16.3594	21.6615	6.8066	9.92242	6.76975	7.3766	6.1616	21.1294	16.6339
lcl|NZ_BSDB01000001.1_cds_WP_285753374.1_473	QSJ37_RS02395	F510_1955 family glycosylhydrolase	5	148.874	78.624	91.038	67.979	31.448	35	72	103.997	760.482	25.524	139.15	55.005	52.142	37.001	60.824	95.918	41.1306	23.2676	27.542	15.1116	7.24944	8.72541	29.2228	30.188	295.024	13.4871	25.2869	13.5683	9.46914	10.1499	37.733	23.2759
lcl|NZ_BSDB01000001.1_cds_WP_062754572.1_474	QSJ37_RS02400	sulfite exporter TauE/SafE family protein	2	128.586	70.416	50.097	18	14	7.004	39	67	120.279	64.338	133	19.058	21.068	10.02	34.517	49.908	49.6541	29.4722	21.2664	5.63997	4.54929	2.45247	22.3036	27.2128	66.9679	48.0433	33.9468	6.60234	5.38004	3.92793	30.2739	16.977
lcl|NZ_BSDB01000001.1_cds_WP_285753377.1_475	QSJ37_RS02405	SHOCT domain-containing protein	2	39.419	17.535	21.903	2	1	5	8	12	22.775	11.695	33	11	1.932	2	10.483	15.112	76.4803	39.1085	48.6737	3.38227	1.73562	9.24879	24.5884	25.1777	73.4896	46.0856	44.3587	19.9681	2.58245	4.34529	49.6056	26.7631
lcl|NZ_BSDB01000001.1_cds_WP_285754731.1_476	QSJ37_RS02410	copper chaperone CopZ	3	0	1	0	0	0	1	0	1	0	0	3	1	0	0	0	2	0	3.53658	0	0	0	3.04324	0	3.48724	0	0	6.65314	2.98712	0	0	0	5.85208
lcl|NZ_BSDB01000001.1_cds_WP_285753379.1_477	QSJ37_RS02415	multicopper oxidase family protein	2	152.218	33	44	46.055	55.066	17.012	22	44	1456.99	42.146	135.017	68.509	19	6	33	32	23.8274	5.46318	7.5102	5.74835	7.12647	2.39032	5.01508	7.22805	311.385	12.4689	13.8282	9.52496	1.94219	0.910754	11.4569	4.3858
lcl|NZ_BSDB01000001.1_cds_WP_285753381.1_478	QSJ37_RS02420	hypothetical protein	5	44.007	70.167	61	30	20	25	94.066	144.071	44	47	50	26.022	36.995	37	46.233	115.608	26.6102	47.0672	40.8661	14.9641	10.3505	13.8404	85.6125	91.8368	40.4154	56.1489	20.1772	14.2513	14.9712	23.7104	64.9527	61.9396
lcl|NZ_BSDB01000001.1_cds_WP_285753383.1_479	QSJ37_RS02425	DUF6803 family protein	2	15.045	10	11	0	39	0	12	17	153.465	156.566	99.28	1	10	0	8.001	12.072	9.81018	7.26684	7.95989	0	21.8409	0	11.8181	11.6916	153.565	202.552	43.2899	0.591714	4.37432	0	12.1765	6.98346
lcl|NZ_BSDB01000001.1_cds_WP_285753385.1_480	QSJ37_RS02430	YukJ family protein	5	45.699	22	58	48	5	23	47.571	50	49.462	3	11	21.655	46.733	29.077	30.013	74.064	19.1288	10.0162	26.72	16.3435	1.76564	8.74227	29.5606	22.0205	30.0894	2.43626	3.04782	8.14387	12.9596	12.438	28.632	27.3333
lcl|NZ_BSDB01000001.1_cds_WP_285753387.1_481	QSJ37_RS02435	chromate transporter	5	181.995	93.861	165.08	135.001	58	91.559	304.422	338	152.125	28.912	77.001	83.023	207.007	111.036	100	394.937	38.808	21.2951	38.4604	23.0522	10.2695	17.5681	94.9243	75.6793	44.877	11.7176	10.7699	15.7631	28.9148	23.2162	47.57	73.8461
lcl|NZ_BSDB01000001.1_cds_WP_043904782.1_482	QSJ37_RS02440	hypothetical protein	3	0	0	0	2	37	0	1	5	0	0	2	0	3	1	0	0	0	0	0	9.01953	163.626	0	7.75849	29.2489	0	0	7.36138	0	10.2855	5.29307	0	0
lcl|NZ_BSDB01000001.1_cds_WP_285753392.1_483	QSJ37_RS02445	oxidoreductase	2	24.742	21	31	18.013	20	7	56	90	9	36	49.415	9	45	9	30	80.041	7.8178	7.13796	10.7414	4.5936	5.28909	1.99936	26.0706	29.8906	4.03127	21.8425	10.2884	2.54349	9.36687	2.84623	21.3731	22.2376
lcl|NZ_BSDB01000001.1_cds_WP_015863936.1_484	QSJ37_RS02450	FAD-binding oxidoreductase	2	45.1	25.964	57.197	28	101.953	21	93.567	111.263	42.002	9	26	22.707	155.402	15.063	29	58.006	7.92232	4.83328	10.9629	3.92745	14.8281	3.31389	23.9686	20.5146	10.118	2.99366	2.99074	3.54562	17.8448	2.57527	11.3205	8.92587
lcl|NZ_BSDB01000001.1_cds_WP_062754581.1_485	QSJ37_RS02455	MFS transporter	2	14	14.036	20	5	34	5	21.444	45	14	0	7	7.791	54.645	10.009	10	23.95	8.07417	8.95466	12.7666	2.37392	16.7471	2.63691	18.576	27.3508	12.1876	0	2.69105	4.06459	21.0607	6.08632	13.3622	12.2295
lcl|NZ_BSDB01000001.1_cds_WP_352177026.1_486	QSJ37_RS02460	tyrosine-type recombinase/integrase	3	0	9	41	0	6	0	61	55	0	0	3	0	13	0	12	68.053	0	9.46668	42.4195	0	4.84316	0	86.7147	53.8014	0	0	1.87329	0	8.15128	0	26.4654	56.1631
lcl|NZ_BSDB01000001.1_cds_WP_352176803.1_488	QSJ37_RS02465	LAGLIDADG family homing endonuclease	3	4	7.164	3.266	3.003	3.002	0	6.656	3.19	1.141	5.002	2.174	1	11.973	1	5.86	9.308	1.44742	2.80244	1.29801	0.880037	0.912393	0	3.56044	1.21372	0.591613	3.49164	0.519436	0.324299	2.86138	0.365549	4.80371	2.96515
lcl|NZ_BSDB01000001.1_cds_WP_285753397.1_489	QSJ37_RS02470	GntR family transcriptional regulator	5	11	31.107	86.001	12	11	14	19	30	15	33.392	84.053	8	24	8	16.574	60	10.6843	34.4803	93.6558	9.84075	9.35311	12.6375	28.4697	30.8636	23.5406	65.6663	55.2513	7.12983	15.8413	8.60729	38.5374	52.0998
lcl|NZ_BSDB01000001.1_cds_WP_011886641.1_490	QSJ37_RS02475	ISNCY family transposase	5	158.864	116.93	129.795	188.247	73.143	163.623	103.065	143.132	82.592	21.347	129.354	145.532	158.194	158.002	88.893	197.113	48.1619	38.0805	43.13	46.014	18.5403	44.8138	45.9926	45.6033	35.3857	12.411	25.8251	39.439	31.571	47.8179	60.6812	52.5249
lcl|NZ_BSDB01000001.1_cds_WP_285753399.1_491	QSJ37_RS02480	ABC transporter ATP-binding protein	2	31.059	75.98	133.491	25.968	13	20.388	48.434	58.205	33.016	31.894	259.101	29	98.2	16.533	68.378	290.63	9.57139	25.166	45.0976	6.45452	3.35086	5.67737	21.9779	18.8514	14.3958	18.8581	52.5933	7.99027	19.9264	5.09117	47.4713	78.7315
lcl|NZ_BSDB01000001.1_cds_WP_285753401.1_492	QSJ37_RS02485	ABC-2 transporter permease	8	26.967	139.723	101.327	15.032	22	16.612	87.672	78.797	31.04	18.106	177.079	16.001	110.211	19.467	109.722	314.225	12.1735	68.8495	50.4036	5.53395	8.40007	6.81964	58.8984	37.4392	20.5286	15.9105	52.9926	6.49897	33.0214	9.04104	113.276	125.175
lcl|NZ_BSDB01000001.1_cds_WP_285753403.1_493	QSJ37_RS02490	Type 1 glutamine amidotransferase-like domain-containing protein	5	36.436	17.061	43.064	20.212	4.45	13.348	36.218	32.117	38.687	2	28.986	21.205	56.295	18.804	34.184	115.052	14.6765	7.46168	19.0801	6.6143	1.51035	4.87886	21.6322	13.609	22.5598	1.56045	7.72287	7.66829	15.0095	7.71537	31.3286	40.8414
lcl|NZ_BSDB01000001.1_cds_WP_181556987.1_494	QSJ37_RS02495	hypothetical protein	5	73.294	98.62	106.532	71.997	25.67	42.322	128.426	93.618	100.133	12.741	18.371	49.625	125.899	37.359	110.964	224.292	33.2881	48.9054	53.3195	26.6713	9.86294	17.4823	86.8189	44.7523	66.6697	11.2672	5.53167	20.2811	37.9565	17.4656	115.287	89.8981
lcl|NZ_BSDB01000001.1_cds_WP_285754733.1_495	QSJ37_RS02500	aminoglycoside 6-adenylyltransferase	5	67.78	76.238	82.994	94.807	25.122	63.936	117.11	40.238	67.005	2	8.219	40.854	240.163	61.406	77.37	191.121	21.061	25.4683	28.2738	23.7658	6.53054	17.9539	53.593	13.1411	29.4768	1.19268	1.68232	11.3512	49.1453	19.0764	54.175	52.2085
lcl|NZ_BSDB01000001.1_cds_WP_233414714.1_496	QSJ37_RS02505	hypothetical protein	7	386.963	585.83	532	84	493.383	46.447	5450.4	4271.71	577.163	68	242.293	102.157	1473.93	70.09	2388.17	5179.76	125.999	205.407	190.021	22.0906	134.555	13.6767	2616.63	1462.1	267.021	42.557	52.0062	29.7634	316.324	22.886	1755.05	1483.33
lcl|NZ_BSDB01000001.1_cds_WP_199427159.1_497	QSJ37_RS02510	hypothetical protein	5	11	11	7	8	1.067	2	20	9	1	1	1	2	23	5	18	59	56.6301	60.1464	42.6638	36.0781	4.72016	9.99792	155.17	52.6481	7.88177	9.62732	3.68069	9.91738	78.8554	26.4653	211.759	287.278
lcl|NZ_BSDB01000001.1_cds_QSJ37_RS02515_498	QSJ37_RS02515	IS3 family transposase	3	2	1	3	5	1	3	1	5	0	0	9	0	7	3.288	5	5	2.04642	1.17066	3.44713	4.33087	0.897681	2.85832	1.58282	5.42421	0	0	6.24304	0	4.8749	3.73899	12.2812	4.57983
lcl|NZ_BSDB01000001.1_cds_WP_011229854.1_499	QSJ37_RS02520	AAA family ATPase	2	28.213	10.251	26.113	29.981	22.269	14.552	23.083	32.567	12.711	9.505	31.698	19.077	36.654	10.047	18.326	46.666	9.73776	3.81789	9.89378	8.3703	6.4473	4.54597	11.7639	11.8181	6.26314	6.31796	7.21826	5.89663	8.34751	3.49134	14.305	14.1733
lcl|NZ_BSDB01000001.1_cds_WP_014195809.1_500	QSJ37_RS02525	IS481 family transposase	2	54.031	28.892	44.737	23.864	19.887	22.793	34.965	55.761	22.005	19.06	44.469	37.891	34.116	35.084	30.922	67.725	11.0487	6.28027	9.99225	3.90509	3.37448	4.19251	10.4487	11.9719	6.21239	7.40144	5.9622	6.89643	4.5676	7.02247	14.0935	12.141
lcl|NZ_BSDB01000001.1_cds_WP_285754735.1_502	QSJ37_RS02535	IS3 family transposase	5	71.423	29.017	46	22	6	23	25.897	23	7	28.007	88	15	6	15	23	35	71.1814	33.0472	51.4409	18.5358	5.24025	21.3234	39.8681	24.2895	11.3015	56.5729	59.4033	13.7278	4.06686	16.5866	54.9502	31.2052
lcl|NZ_BSDB01000001.1_cds_WP_011887400.1_503	QSJ37_RS02540	transposase	2	38	8	18	5	5	6	10	8	3	14	24	4.036	5	2	11	16	58.7436	14.2749	31.6443	6.67392	6.87925	8.77069	24.3878	13.2566	7.70642	44.2048	25.515	5.79984	5.30973	3.47242	41.4244	22.4001
lcl|NZ_BSDB01000001.1_cds_QSJ37_RS02545_504	QSJ37_RS02545	Type 1 glutamine amidotransferase-like domain-containing protein	5	50.369	15.996	33.133	23.788	8.55	17.648	35.075	36.883	4.503	0	15.014	21.759	38.705	17.206	43.967	118.163	37.3932	13.3412	27.3802	14.7089	5.48587	12.0661	39.5793	28.9094	5.22254	0	7.48111	14.7099	19.3585	13.8307	76.8102	77.9953
lcl|NZ_BSDB01000001.1_cds_WP_181556987.1_505	QSJ37_RS02550	hypothetical protein
lcl|NZ_BSDB01000001.1_cds_WP_063329935.1_506	QSJ37_RS02555	aminoglycoside 6-adenylyltransferase	5	72.57	40.964	50.359	61.726	4.878	45.821	20.227	13.002	14.319	0	16.783	66.202	85.65	36.685	68.89	149.116	22.5493	13.6845	17.1558	15.4732	1.26803	12.867	9.25644	4.24611	6.29931	0	3.43529	18.394	17.5268	11.3966	48.2374	40.7339
lcl|NZ_BSDB01000001.1_cds_WP_125009841.1_507	QSJ37_RS02560	GNAT family N-acetyltransferase	5	28.165	12	13	24	4	25	21	25	10	2	8	21	35	13.042	26	88.73	20.909	10.0083	10.7427	14.8397	2.56653	17.093	23.697	19.5951	11.5983	2.96648	3.98611	14.1966	17.5055	10.4831	45.422	58.5674
lcl|NZ_BSDB01000001.1_cds_WP_285753453.1_508	QSJ37_RS02565	GNAT family N-acetyltransferase	5	64	23.011	38.43	36	3	43	25	19	25	3	15	34	41	34.013	42.506	107.02	39.0147	15.5686	25.96	18.1097	1.56579	24.0044	22.9469	12.2107	23.1757	3.61475	6.10372	18.776	16.7312	21.9933	60.2324	57.8128
lcl|NZ_BSDB01000001.1_cds_WP_097354942.1_509	QSJ37_RS02570	GNAT family protein	5	51.001	26.999	35.032	59.137	8	46	48.026	30	108.415	2	12	24	80.021	31	20	43	25.4848	14.8035	19.3224	24.1872	3.39394	20.948	35.8413	15.7857	80.299	1.95479	3.98359	10.813	26.6096	16.0917	22.9708	18.9853
lcl|NZ_BSDB01000001.1_cds_WP_129447464.1_510	QSJ37_RS02575	MOSC N-terminal beta barrel domain-containing protein	5	64.028	35	43.005	88	9	55.108	56.956	54	143.615	7	10	29.095	149.024	53	28	53	24.9826	14.8083	18.4493	27.8697	2.956	19.5008	32.9222	22.1625	80.875	5.28383	2.5795	10.1867	38.4618	21.0113	24.8248	18.2187
lcl|NZ_BSDB01000001.1_cds_QSJ37_RS02580_511	QSJ37_RS02580	ThiJ/PfpI family protein	9	8	1	6	3	0	2	2	2	13.757	0	2	1	8	10	0	7	609.992	72.8769	507.709	174.31	0	132.934	209.453	165.12	1292.67	0	102.738	67.6949	366.754	655.458	0	469.066
lcl|NZ_BSDB01000001.1_cds_WP_015374860.1_512	QSJ37_RS02585	GNAT family N-acetyltransferase	5	49	12	25.998	77.019	12	43.033	31	17	112.067	0	7	26.01	90.918	47.688	18.005	56.151	33.7092	9.23084	19.8733	43.9672	7.10848	27.2028	32.2941	12.3401	119.194	0	3.22521	16.2608	42.0333	35.2503	29.008	34.2994
lcl|NZ_BSDB01000001.1_cds_WP_285753463.1_513	QSJ37_RS02590	LysE family translocator	5	122.064	182.802	249.447	52	3	42.007	133.861	116	421.395	10	69.002	33.438	66.16	58	82.055	184.593	58.269	95.5199	131.333	20.283	1.21374	18.2567	95.2782	58.2973	296.567	9.31647	21.8613	14.378	20.9916	28.6336	89.8232	77.8131
lcl|NZ_BSDB01000001.1_cds_WP_100660424.1_514	QSJ37_RS02595	SAM-dependent methyltransferase	5	83.002	94.539	88.044	41.013	189.826	27.007	91	173.044	28.014	17	41	28.002	70.006	47	85.128	144.001	33.4329	41.3481	39.0093	13.4214	64.4257	9.87118	54.3517	73.325	16.336	13.264	10.9239	10.1264	18.665	19.2845	78.0174	51.1176
lcl|NZ_BSDB01000001.1_cds_WP_285753468.1_515	QSJ37_RS02600	MFS transporter	3	78.027	65.204	124.009	8.001	27.241	7	87.179	100	4	6	24	9.001	42.001	7	31	130.433	26.2053	23.6069	45.7029	2.17186	7.6688	2.12697	43.2013	35.3074	1.91348	3.87709	5.31582	2.7062	9.30255	2.36242	23.5231	38.5371
lcl|NZ_BSDB01000001.1_cds_WP_285753470.1_516	QSJ37_RS02605	hypothetical protein	5	77.274	76.502	89.572	85.007	130.753	51.741	139.427	235.417	98.824	41.523	99.449	36.611	128.339	39.641	103.238	237.598	35.0959	37.9373	44.831	31.4908	50.2382	21.3731	94.2557	112.537	65.7979	36.7204	29.9455	14.9625	38.692	18.5327	107.26	95.2315
lcl|NZ_BSDB01000001.1_cds_WP_159719779.1_517	QSJ37_RS02610	hypothetical protein	5	29.002	42.994	29	32	28	17	45	39.027	31.515	12.464	36	18.866	37	14.972	26.998	103.868	47.5143	81.2719	54.1296	45.3801	40.8862	26.3937	116.533	68.674	85.8843	41.6682	40.6338	28.778	41.6803	27.541	107.836	154.394
lcl|NZ_BSDB01000001.1_cds_WP_020755374.1_518	QSJ37_RS02615	hypothetical protein	5	15	11.176	9	16	7	6	11	14.973	11.485	7.536	14	11.134	20	5.028	25.015	30.14	31.9636	27.2779	22.0371	29.8032	13.3545	12.2296	37.1355	34.6593	40.6351	32.4808	20.7314	22.2542	29.3696	11.9614	129.844	58.8305
lcl|NZ_BSDB01000001.1_cds_WP_236546426.1_519	QSJ37_RS02620	sigma-70 family RNA polymerase sigma factor	8	22.028	25.071	20	7	22	5.004	47.228	84	7	7	15	7	44.02	6	33.005	80.097	13.2132	16.6743	13.2891	3.46243	11.2904	2.74761	42.6236	53.1135	6.37128	8.29204	6.00343	3.80218	17.667	3.8108	45.9762	42.5647
lcl|NZ_BSDB01000001.1_cds_WP_159719778.1_520	QSJ37_RS02625	anti-sigma factor	8	78.225	80.18	82	32.121	120.674	27	151.021	237.178	33.005	22.376	55.121	25.154	148.478	21	174.211	283.152	19.1994	21.01	22.0146	6.32871	24.6542	5.97157	54.3304	61.144	11.292	10.472	8.88658	5.50473	23.9136	5.08629	95.7042	60.9916
lcl|NZ_BSDB01000001.1_cds_WP_285753485.1_521	QSJ37_RS02630	hypothetical protein	8	8.875	6	8	7.882	18.975	3	16.137	28.822	5	3.624	6	0.886	15.651	2	12.754	23.977	16.472	12.8148	16.9821	12.7282	31.4736	5.30053	47.4546	57.7332	15.443	13.6787	7.70343	1.53612	20.0025	4.16109	57.7399	40.5516
lcl|NZ_BSDB01000001.1_cds_QSJ37_RS02635_522	QSJ37_RS02635	NUDIX domain-containing protein	3	22	8	8	6	2	1	10	6	3	0	1	7	15	7	19.109	23	17.8579	7.33653	7.24512	4.07476	1.40948	0.74976	12.3979	5.14706	3.85067	0	0.546264	5.18698	8.22821	6.20567	36.7159	16.6294
lcl|NZ_BSDB01000001.1_cds_WP_020755372.1_523	QSJ37_RS02640	hypothetical protein	2	6	9	10	6	0	2	1	5	4	1	4	3	7	0	13	8	21.6355	36.0318	42.2423	19.0767	0	6.97794	5.61069	20.0924	23.21	7.02983	10.194	10.2955	17.2574	0	111.515	26.9118
lcl|NZ_BSDB01000001.1_cds_WP_285753488.1_524	QSJ37_RS02645	LAGLIDADG family homing endonuclease	3	10	8	10.734	2.997	15.998	4.656	17.345	34.81	10	14.998	30.874	5	17.295	1	20.14	26.692	2.74251	2.34958	3.22341	0.661281	3.66024	1.15206	6.98701	10.0303	3.84912	7.86536	5.56891	1.22421	3.11736	0.272195	12.4	6.4293
lcl|NZ_BSDB01000001.1_cds_WP_285753490.1_525	QSJ37_RS02650	sulfite oxidase	3	19.001	54.01	53.008	4	51	11.344	14	23	1	33.002	36	0	22	6	21	36.002	4.7732	14.4944	14.5689	0.806987	10.6693	2.56865	5.1572	6.06915	0.350658	15.8171	5.94191	0	3.62778	1.48912	11.8149	7.93849
lcl|NZ_BSDB01000001.1_cds_WP_285753492.1_526	QSJ37_RS02655	hypothetical protein	10	558.498	1589.32	1760.38	63.556	266.056	170.135	192.1	287	41.642	2335.38	2050.97	46.578	183.827	134.847	131.859	839.814	1944.16	6162.96	7170.82	195.144	822.929	572.89	1042.59	1111.26	234.034	15904.2	5039.88	154.221	438.216	506.817	1094.88	2725.12
lcl|NZ_BSDB01000001.1_cds_WP_285753494.1_527	QSJ37_RS02660	oligoribonuclease	5	187.49	93.399	149.276	234.117	136.201	267.176	41.029	134.645	121.958	37.627	157.197	221.553	75	214.771	67.603	124.848	38.6567	20.4735	33.6192	38.6334	23.3051	49.5533	12.3637	29.1477	34.7297	14.7348	21.2524	40.6603	10.1254	43.3592	31.072	22.5676
lcl|NZ_BSDB01000001.1_cds_WP_285753496.1_528	QSJ37_RS02665	VWA domain-containing protein	5	360.349	120.486	162.909	391.14	153.263	465.691	60	97.541	225.995	93.402	312.001	353.926	99.015	370.875	65.465	132.506	45.7695	16.1346	22.5391	39.5252	16.058	53.0237	11.0744	12.9979	38.9251	22.357	25.8947	39.8763	8.19942	45.4162	18.3865	14.7245
lcl|NZ_BSDB01000001.1_cds_WP_285753498.1_529	QSJ37_RS02670	MoxR family ATPase	5	134.325	57.012	86.751	201.711	35.015	229.889	19	43.901	136.328	59.63	153.179	179.699	39	213.848	31.094	49.024	41.7381	19.0455	29.5537	50.564	9.10234	64.5549	8.69499	14.3371	59.9732	35.5598	31.3547	49.9289	7.98069	66.4345	21.7725	13.3919
lcl|NZ_BSDB01000001.1_cds_WP_015863876.1_530	QSJ37_RS02675	helix-turn-helix transcriptional regulator	2	23	19	13	9	9	20	5	8	16.001	92.28	73.022	18.381	17	11	3	16	22.9222	21.6392	14.5377	7.58284	7.86037	18.5421	7.69741	8.44853	25.834	186.403	49.2924	16.8222	11.5228	12.1635	7.16742	14.2652
lcl|NZ_BSDB01000001.1_cds_WP_285753503.1_531	QSJ37_RS02680	formyltetrahydrofolate deformylase	5	290.378	88.003	154.072	269.626	11	258.486	65.001	51	251.046	17.001	101.053	268.578	147.75	232.501	100.062	236.649	86.6276	28.1878	50.3715	64.83	2.74275	69.6506	28.5333	15.989	105.719	9.7216	19.8487	71.6071	29.0083	69.1742	67.1821	62.0454
lcl|NZ_BSDB01000001.1_cds_WP_015863874.1_532	QSJ37_RS02685	peptide-methionine (R)-S-oxide reductase MsrB	6	2781.22	1573.54	1985.69	1353.18	522.076	1358.82	462.457	860.176	1262.42	794.609	1736.32	1121.56	934.073	1348.96	532.154	1138.49	759.965	460.407	594.088	297.446	119.002	334.992	185.599	246.944	484.031	415.149	312.027	273.59	167.742	365.764	326.405	273.22
lcl|NZ_BSDB01000001.1_cds_WP_285753506.1_533	QSJ37_RS02690	NO-inducible flavohemoprotein	5	62.416	94.121	115.003	2017.12	35	14.012	33.001	50	35	80.001	261.009	2063.74	529.397	9	17	37.217	12.9046	20.6902	25.9725	333.795	6.00563	2.60601	9.97241	10.8539	9.99576	31.4169	35.3858	379.803	71.6716	1.82221	7.83566	6.74602
lcl|NZ_BSDB01000001.1_cds_WP_285753508.1_534	QSJ37_RS02695	Rrf2 family transcriptional regulator	8	104.204	72.811	89	25	48.294	31.045	35	59	59.9	80.006	130	29.002	39	40	17	42.436	79.7214	62.6997	75.8478	15.9536	31.9805	21.8949	40.7647	47.6703	71.8875	122.481	66.8096	20.2209	20.1218	33.2326	30.6646	28.8825
lcl|NZ_BSDB01000001.1_cds_WP_285753510.1_535	QSJ37_RS02700	polyamine aminopropyltransferase	9	958.898	445.853	483.406	1664.2	268.306	1692.18	100.341	155	336.557	80.027	250.105	1472.1	351.44	1785.79	155.424	310.807	297.954	148.942	164.683	417.173	69.7467	475.18	45.919	50.6198	148.057	47.7233	51.195	409.02	71.9163	554.775	108.83	84.9032
lcl|NZ_BSDB01000001.1_cds_WP_285753512.1_536	QSJ37_RS02705	acyl-CoA dehydrogenase family protein	1	350.561	163.098	253.604	311.85	442.212	292.066	146.09	201	255.057	277.803	627.822	251.405	426.429	305.36	248.189	438.658	77.6311	38.4617	61.3779	55.3352	81.3646	58.2203	47.3361	46.7413	78.29	117.021	91.226	49.5885	61.8852	66.4131	122.713	85.1979
lcl|NZ_BSDB01000001.1_cds_WP_285754736.1_537	QSJ37_RS02710	aminotransferase class V-fold PLP-dependent enzyme	3	27.041	12	23.003	26.245	574.696	20	22	43	22	4	20	19.007	245.36	19.002	38	68	4.58827	2.15643	4.25795	3.55439	80.7016	3.04784	5.44143	7.65795	5.11217	1.28446	2.22166	2.86615	27.2065	3.13448	14.32	10.106
lcl|NZ_BSDB01000001.1_cds_WP_285753514.1_538	QSJ37_RS02715	thioesterase family protein	5	31.01	14	22.026	34.012	12	46	62.279	72	34.112	60	111.587	27	26	43.539	54	100.805	24.7284	12.5985	19.5865	22.6714	8.30039	33.8618	75.776	60.6654	42.9112	95.9543	59.8523	19.6449	14.0023	37.856	101.807	71.5742
lcl|NZ_BSDB01000001.1_cds_WP_285753517.1_539	QSJ37_RS02720	Na+/H+ antiporter NhaC family protein	2	50.098	42	48	560.505	474.743	559.02	193.366	391	33.003	11	18	512.55	70.042	643.759	11.001	35	8.90489	7.91316	9.31022	79.567	69.8788	89.2726	50.1304	72.9508	8.04867	3.70318	2.09532	80.9934	8.13943	111.419	4.34631	5.4501
lcl|NZ_BSDB01000001.1_cds_WP_285753518.1_540	QSJ37_RS02725	trehalose operon repressor	5	127.246	121.522	138.058	1480.92	48.413	1167.51	31	63.688	33	58.277	84.58	1192.71	53.801	1491	29.985	58.467	50.7079	52.5586	60.5072	479.309	16.2505	422.105	18.3125	26.6982	19.0182	44.9647	22.2907	426.649	14.1882	604.719	27.1749	20.5311
lcl|NZ_BSDB01000001.1_cds_WP_285753520.1_541	QSJ37_RS02730	alpha,alpha-phosphotrehalase	12	46.039	13	23.943	3644.88	86.386	3271.2	9.079	34.114	37	10.004	22.048	2805.75	41.199	3882.18	19.151	48.574	6.70153	1.99899	3.79881	422.695	10.3874	427.197	1.92307	5.21073	7.33469	2.74915	2.09883	362.575	3.91384	546.792	6.17591	6.18899
lcl|NZ_BSDB01000001.1_cds_WP_285753522.1_542	QSJ37_RS02735	PTS system trehalose-specific EIIBC component	12	10.001	3	8	13045.2	20	10986.1	7	30	35.245	11	9	11378.2	8	10391.8	14	34.926	1.77348	0.56386	1.548	1847.4	2.93678	1750.23	1.8104	5.58395	8.57428	3.69424	1.04515	1793.68	0.927437	1794.15	5.51786	5.42558
lcl|NZ_BSDB01000001.1_cds_WP_285753524.1_543	QSJ37_RS02740	MerR family transcriptional regulator	8	6.002	15	16	11	12	5	108.712	203.005	20.001	5	8	6	446.405	6	51.246	109	2.43079	6.59758	7.128	3.61987	4.09548	1.83761	65.2929	86.4882	11.7325	3.92312	2.14326	2.18176	119.68	2.47629	47.2305	38.9048
lcl|NZ_BSDB01000001.1_cds_WP_285753526.1_544	QSJ37_RS02745	DNA topoisomerase IV subunit A	5	744.253	183.547	321.308	815.183	145.99	629.81	245.612	287.003	661.457	64	223.025	683.644	879.42	587.234	232.291	492.775	72.7712	18.8635	34.1862	63.2744	11.749	55.133	34.8243	29.4332	87.119	11.7592	14.231	59.2198	55.9724	55.0453	50.0742	42.1218
lcl|NZ_BSDB01000001.1_cds_WP_285753528.1_545	QSJ37_RS02750	DNA topoisomerase IV subunit B	5	460.106	67.711	182.104	660.581	119.036	498.511	153.255	191.997	534.539	24	124.037	533.197	703.743	444.596	196.291	434.964	56.706	8.79487	24.4439	64.7534	12.0984	55.0672	27.4399	24.8247	89.2592	5.57221	9.98739	58.2824	56.536	52.7896	53.4737	46.8958
lcl|NZ_BSDB01000001.1_cds_WP_015863861.1_546	QSJ37_RS02755	CoA-binding protein	1	155.814	100.289	127.2	135.659	109.904	104.221	52	69	144.038	48.699	106.842	113.387	139.786	99.336	51	110.995	129.732	94.4787	118.241	94.6284	79.5482	80.217	66.221	60.733	190.256	81.495	59.912	86.2435	78.7209	90.523	100.675	82.3607
lcl|NZ_BSDB01000001.1_cds_WP_285753531.1_547	QSJ37_RS02760	thioredoxin domain-containing protein	1	605.566	374.04	620.946	505.975	842.802	384.063	168.497	329.016	307.174	260.962	647.877	425.215	590.462	326.147	219.311	518.549	78.5164	51.1457	87.7062	52.2039	90.1602	44.6448	31.7534	44.7571	54.0412	63.7814	54.8964	48.9111	49.9209	40.7911	62.8945	58.8262
lcl|NZ_BSDB01000001.1_cds_WP_043904659.1_548	QSJ37_RS02765	DUF255 domain-containing protein	5	17.003	20.723	31	21.983	4.8	18.454	11	11	12	19.674	31	20.968	27	6	9.996	29.222	68.4214	91.5322	146.689	77.912	16.9799	71.9456	68.3053	49.6212	76.7404	152.546	88.476	80.5339	73.8363	25.6378	94.7412	110.186
lcl|NZ_BSDB01000001.1_cds_WP_285753535.1_549	QSJ37_RS02770	hypothetical protein	5	40.001	12	33	125	24	54	52.821	55	43	5	43	156.494	384.244	28.015	21.026	65.064	16.6504	5.43158	15.1168	42.3166	8.42637	20.4089	32.6346	24.0872	25.9977	4.0369	11.8466	58.5181	105.948	11.9115	19.9415	23.8766
lcl|NZ_BSDB01000001.1_cds_WP_285753537.1_550	QSJ37_RS02775	gephyrin-like molybdotransferase Glp	5	372.224	142.002	246	561.186	245.732	229.36	433.037	443.126	232.145	119.815	284.983	455.521	2772.86	176.073	232.624	536.437	76.1154	30.8666	54.9449	91.8336	41.6966	42.1875	129.406	95.1387	65.5391	46.5271	38.2095	82.907	371.246	35.2432	106.023	96.1666
lcl|NZ_BSDB01000001.1_cds_WP_285753539.1_551	QSJ37_RS02780	MogA/MoaB family molybdenum cofactor biosynthesis protein	8	0	1	1	13	30	1	52.805	44	5	3	3	11	503.515	6	37	77.771	0	0.754522	0.750317	7.28122	17.4357	0.620408	53.9712	31.3595	5.20883	4.02902	1.35662	6.74969	228.458	4.3471	58.4719	46.6355
lcl|NZ_BSDB01000001.1_cds_WP_285753541.1_552	QSJ37_RS02785	nucleotidyltransferase family protein	8	5	0	2	9.316	80.613	15	123	86.125	8	0	1	11	964.955	7	61.008	131	2.4655	0	1.08832	3.75795	33.731	6.73881	90.5392	44.7175	5.8379	0	0.327492	4.88922	316.531	3.58099	69.0983	57.0662
lcl|NZ_BSDB01000001.1_cds_WP_285753543.1_553	QSJ37_RS02790	XdhC/CoxI family protein	8	29.328	34.001	34	35.958	749.862	21.005	1205.28	1275.21	18	12	19	26	3338.98	23	305.601	709.268	7.31841	9.06225	9.2817	7.20515	155.806	4.72399	440.973	334.246	6.26722	5.71192	3.11485	5.78595	546.87	5.66829	170.759	155.344
lcl|NZ_BSDB01000001.1_cds_WP_285753545.1_554	QSJ37_RS02795	cytochrome c oxidase assembly protein	8	7	10	8.936	14.733	97.365	3	177.448	100	8.434	0	2	5	1158.12	3	77.162	158.736	2.52079	3.89224	3.5342	4.29635	29.4459	0.978475	94.4556	37.8675	4.35168	0	0.475505	1.61356	275.409	1.09098	62.9406	50.3203
lcl|NZ_BSDB01000001.1_cds_WP_285753547.1_555	QSJ37_RS02800	VWA domain-containing protein	8	17.045	12.02	37.064	54.505	537.243	30	1014.01	1167.34	22.578	9	35	28.633	3758.27	17.553	273.508	1029.12	3.96249	2.97914	9.42037	10.1612	103.855	6.28075	345.185	284.993	7.29405	3.98412	5.34132	5.93162	572.898	4.01639	142.121	209.885
lcl|NZ_BSDB01000001.1_cds_WP_285753549.1_556	QSJ37_RS02805	MoxR family ATPase	4	27.024	26.983	46.365	49.486	1145.19	29.114	1735.15	2331.62	22.006	42	51	21.367	4975.09	26.496	364.222	1370.74	8.53899	9.1717	16.0651	12.6196	302.852	8.31571	807.796	774.374	9.85697	25.4829	10.6183	6.03848	1035.58	8.37934	259.485	380.829
lcl|NZ_BSDB01000001.1_cds_WP_062754073.1_557	QSJ37_RS02810	carbon monoxide dehydrogenase subunit G	4	8	6.004	12.635	19.408	529.071	13	799.949	1094.22	2	5	8	15.002	2275.28	3.253	173.937	499.368	6.1204	5.17025	10.7682	12.3854	350.351	9.16841	931.704	884.094	2.40025	7.65446	4.11136	10.4596	1173.91	2.70254	313.747	339.875
lcl|NZ_BSDB01000001.1_cds_WP_285753554.1_558	QSJ37_RS02815	XdhC family protein	4	37.005	79.563	62.951	71	5551.13	14	7567.47	11934	12	9	39.037	24	19367.2	12.747	1395.18	4103.06	9.68686	22.2742	18.0354	14.9379	1211.09	3.30474	2907.02	3281.74	4.39566	4.49941	6.71712	5.60568	3329.75	3.30353	818.823	943.011
lcl|NZ_BSDB01000001.1_cds_WP_285754737.1_559	QSJ37_RS02820	aerobic carbon-monoxide dehydrogenase large subunit	4	197.094	327.454	226.114	231.467	24694.2	68.371	40637.2	49654.5	39	36	139.338	136.82	71359	42	5037.33	14570.3	20.3633	35.5807	25.4259	18.9924	2100.83	6.32582	6090.7	5381.07	5.43451	6.99322	9.39712	12.5264	4800.57	4.16446	1148.06	1316.21
lcl|NZ_BSDB01000001.1_cds_WP_285753556.1_560	QSJ37_RS02825	(2Fe-2S)-binding protein	4	35.604	65.75	56.984	62.194	4116.32	18.629	5453.83	6929.67	1	3	34.341	44.695	14623.2	4	865.527	2286.73	22.2476	45.6688	39.4784	32.105	2204.71	10.6667	5137.03	4565.72	0.953401	3.71036	14.3329	25.316	6121.52	2.6583	1259.08	1266.73
lcl|NZ_BSDB01000001.1_cds_WP_285753558.1_561	QSJ37_RS02830	xanthine dehydrogenase family protein subunit M	4	75	121.828	89.996	92.841	4292.81	42	4742.96	6195.7	3	5	27.564	86.217	16044.5	12	859.236	2283.97	22.9233	40.0108	30.1524	22.8835	1097.25	11.5985	2134.23	1990.2	1.2966	2.93145	5.54875	23.5583	3228.65	3.6633	591.493	613.626
lcl|NZ_BSDB01000001.1_cds_QSJ37_RS02835_562	QSJ37_RS02835	DUF2238 domain-containing protein	3	0	0	0	0	1	0	0	1	0	0	0	0	0	1	0	0	0	0	0	0	3.53711	0	0	4.51102	0	0	0	0	0	4.27297	0	0
lcl|NZ_BSDB01000001.1_cds_WP_285753560.1_563	QSJ37_RS02840	thiol reductant ABC exporter subunit CydC	5	1618.78	309.016	387.305	47	126.678	738.832	1467.16	2581.19	200.765	8.472	201.741	69.58	51.001	910.898	459.298	1546.7	229.381	46.2373	59.8113	5.30438	14.8238	93.9104	302.429	383.782	38.7081	2.26554	18.6916	8.75141	4.71548	124.798	144.129	191.82
lcl|NZ_BSDB01000001.1_cds_WP_285753562.1_564	QSJ37_RS02845	thiol reductant ABC exporter subunit CydD	5	2105.8	528.298	752.95	50.671	141.549	728.127	2104.14	3278.59	310.483	117.718	1024.48	71.094	36.005	913.491	530.871	1799.29	301.824	79.9709	117.622	5.78519	16.7566	93.621	438.773	493.091	60.5733	31.8479	96.0179	9.0454	3.36754	126.634	168.533	225.723
lcl|NZ_BSDB01000001.1_cds_WP_285753563.1_565	QSJ37_RS02850	cytochrome d ubiquinol oxidase subunit II	9	2766.11	1130.63	1841.33	64.814	24.834	817.399	1560.71	2307.88	594.579	337.603	1863.6	96.025	25.357	1168.36	445.343	2121.18	719.044	314.266	523.833	13.5397	5.37955	191.592	595.292	630.222	216.189	167.575	318.411	22.2709	4.32884	300.576	259.503	484.098
lcl|NZ_BSDB01000001.1_cds_WP_285753564.1_566	QSJ37_RS02855	cytochrome ubiquinol oxidase subunit I	9	4825.76	3161.69	5180.23	83.518	30.507	1016.92	2784.45	3846	1563.08	1834.83	6988.27	107.577	143.154	1833.44	843.736	3852.48	861.867	598.59	1009.6	11.9133	4.5121	163.179	725.364	721.003	383.096	620.704	817.397	17.0812	16.7159	318.894	334.971	602.777
lcl|NZ_BSDB01000001.1_cds_WP_285753565.1_567	QSJ37_RS02860	hypothetical protein	3	2	2	0	2	169.074	0	3	2	0	0	1	0	894.327	0	11	33.072	2.47049	2.8448	0	2.11123	184.529	0	5.7892	2.62997	0	0	0.842689	0	755.595	0	32.9049	36.7458
lcl|NZ_BSDB01000001.1_cds_WP_285753567.1_568	QSJ37_RS02865	AarF/ABC1/UbiB kinase family protein	5	575.238	147.016	408.206	509.772	502.918	524.389	486.09	647.031	566.308	488.365	1186.11	535.057	684.051	509.097	311.69	861.29	84.7226	22.8778	65.5359	59.8245	61.1959	69.2965	104.189	99.9994	113.634	135.822	114.252	69.9657	65.7582	72.5764	101.721	111.041
lcl|NZ_BSDB01000001.1_cds_WP_285753569.1_569	QSJ37_RS02870	polyhydroxyalkanoate synthesis regulator	5	24.004	10	22	24	15.025	23.858	14.751	19	24.11	21.025	56.526	13.387	23	12.372	17.227	27	35.1032	16.885	36.5308	30.2332	19.5203	32.9214	33.9582	29.7261	58.501	62.8342	56.7329	18.1755	23.0849	20.3235	61.3086	35.6922
lcl|NZ_BSDB01000001.1_cds_WP_285753572.1_570	QSJ37_RS02875	DUF2309 domain-containing protein	2	335.677	25	59.001	160.92	113.916	127.002	53	58	944.307	15	49	249.795	45.993	158.015	35.491	83.259	30.2136	2.36322	5.77716	11.4914	8.4343	10.2308	6.91371	5.47505	114.287	2.53514	2.87722	19.9121	2.69357	13.6144	7.03725	6.55003
lcl|NZ_BSDB01000001.1_cds_WP_285754738.1_571	QSJ37_RS02880	NADH dehydrogenase subunit 5	3	93.266	0	3	25.216	6.088	18	13	10	303.863	5	7	20	5	14.665	7	25	15.9703	0	0.560436	3.44664	0.862835	2.76837	3.24521	1.79726	71.2815	1.62053	0.784758	3.04372	0.559547	2.44205	2.66248	3.74962
lcl|NZ_BSDB01000001.1_cds_WP_285753574.1_572	QSJ37_RS02885	MBL fold metallo-hydrolase	3	4	1	0	0	682.67	1.03	10.567	33.175	0	2	2	2	18	2	6.009	7	1.30814	0.352214	0	0	187.013	0.304772	5.09572	11.4048	0	1.25733	0.431189	0.585285	3.88022	0.656093	4.43593	2.01343
lcl|NZ_BSDB01000001.1_cds_WP_285753576.1_573	QSJ37_RS02890	hypothetical protein	5	123.091	41.577	64	91.024	69.001	94.972	35.437	104	47.068	25	52.003	79.665	104.031	62.391	74	97	48.028	17.5912	27.4561	28.8271	22.6628	33.6074	20.4838	42.6833	26.5059	18.8708	13.4141	27.8925	26.8495	24.7341	65.6084	33.3437
lcl|NZ_BSDB01000001.1_cds_WP_015863852.1_574	QSJ37_RS02895	GrpB family protein	5	28.911	8.443	17	20	38	12	14.027	30	14.197	11	29	14	30.039	22.61	15	54	18.6886	6.07926	12.1931	10.6969	21.0888	7.11501	13.6899	20.453	14.0672	14.1011	12.533	8.21064	13.023	15.6016	22.6204	30.9631
lcl|NZ_BSDB01000001.1_cds_WP_285753582.1_575	QSJ37_RS02900	GNAT family N-acetyltransferase	2	15	1	11	10	15	4	5	11	7	3	11	8.03	11.002	10	4	15.002	9.69632	0.720042	7.88967	5.34846	8.32451	2.37167	4.87978	7.49942	6.93611	3.84574	4.75389	4.7094	4.76971	6.9003	6.03212	8.60211
lcl|NZ_BSDB01000001.1_cds_WP_285753584.1_576	QSJ37_RS02905	GNAT family N-acetyltransferase	5	33.138	5.014	19	24	29.046	21	15	45	9	32	42.309	17.001	25	10	21	52	26.7074	4.56333	17.0812	16.1771	20.3166	15.629	18.4568	38.3253	11.4589	51.7464	22.9426	12.5053	13.6126	8.79666	40.0436	37.3239
lcl|NZ_BSDB01000001.1_cds_WP_285753586.1_577	QSJ37_RS02910	hypothetical protein	4	0	0	1	0	1570.81	0	33	39	0	0	1	1	1054.02	0	44	67	0	0	4.55198	0	5372.89	0	198.004	169.1	0	0	2.7446	3.69443	2781.9	0	403.309	242.96
lcl|NZ_BSDB01000001.1_cds_WP_285753587.1_578	QSJ37_RS02915	FTR1 family protein	4	2	1	3	1	2054.98	0	8	16	1	2	5	1	15730.1	0	157.904	278.857	0.693502	0.374243	1.14198	0.280512	597.802	0	4.0964	5.83322	0.495204	1.33578	1.14397	0.310556	3599.28	0	123.85	85.0893
lcl|NZ_BSDB01000001.1_cds_WP_285753589.1_579	QSJ37_RS02920	hypothetical protein	3	3	4	14	1	765.724	2	10	14	1	1	0	3	1811.19	1	42	62	2.04508	3.04724	10.6022	0.565425	449.272	1.25244	10.3183	10.0694	1.05255	1.35584	0	1.85802	829.497	0.731799	67.0146	37.5223
lcl|NZ_BSDB01000001.1_cds_WP_167317829.1_580	QSJ37_RS02925	hypothetical protein	4	6.023	17.919	41	1	204.726	1	79.004	51	0	4	4	0	48	0	49	69	41.8232	126.342	340.928	5.95864	1161.6	6.70989	796.033	407.867	0	49.7761	20.0832	0	213.734	0	740.614	457.101
lcl|NZ_BSDB01000001.1_cds_WP_205423762.1_581	QSJ37_RS02930	sulfite oxidase-like oxidoreductase	8	111.61	121.558	277.043	29.059	411.88	29	321.152	464.395	36	98.974	265.989	19	240.792	25.533	197.751	498.615	55.035	65.7228	150.756	11.7225	172.344	13.0284	236.397	241.122	26.2705	95.3989	87.1091	8.44502	78.9863	13.0621	223.975	217.206
lcl|NZ_BSDB01000001.1_cds_WP_205423763.1_582	QSJ37_RS02935	ECF transporter S component	5	38.021	53.018	49	18	16	16	7	29	66	13.003	50	21	15.17	21	5	13	19.7917	30.3498	28.1757	7.6814	7.0828	7.59754	5.45057	15.9002	51.1807	13.2672	17.3072	9.86549	5.26124	11.4029	5.99543	5.98274
lcl|NZ_BSDB01000001.1_cds_WP_285753597.1_583	QSJ37_RS02940	peptidase T	9	1260.41	421.869	636.328	1906.19	659.872	1596.37	134.105	181	1178.03	108	420.048	1405.31	259.156	1485.36	92.281	188.043	261.312	92.9999	144.111	316.326	113.546	297.736	40.6392	39.4004	337.417	42.5324	57.1067	259.352	35.1838	301.605	42.6546	34.1803
lcl|NZ_BSDB01000001.1_cds_WP_285753598.1_584	QSJ37_RS02945	5'-nucleotidase C-terminal domain-containing protein	8	217.623	282.542	462.476	52.001	181.294	48	278.443	424.133	72	255.939	528.578	41.027	117.115	22	326.387	623.39	33.0282	45.328	76.5217	6.29056	22.7397	6.53749	61.5192	67.5493	14.9027	73.3804	52.4764	5.52929	11.604	3.23463	109.811	82.8274
lcl|NZ_BSDB01000001.1_cds_WP_285753599.1_585	QSJ37_RS02950	IS4 family transposase	3	19.284	30.176	34.585	15.123	9.539	14.846	22.834	48.209	12.279	19.232	27.692	20.014	54.97	17.255	18.762	28.961	3.66275	6.08325	7.17145	2.29623	1.50175	2.53481	6.33155	9.61269	3.20901	6.927	3.44649	3.38141	6.83066	3.19891	7.93082	4.82068
lcl|NZ_BSDB01000001.1_cds_WP_285753601.1_586	QSJ37_RS02955	IS256 family transposase	5	81.215	44.327	85.102	90.754	23.774	122.871	29.326	70.379	20.102	12.333	34.665	105.248	56.035	95.788	34.671	73.329	17.879	10.3901	20.4743	16.0072	4.34814	24.3473	9.44526	16.2696	6.13212	5.16394	5.00705	20.6362	8.08355	20.705	17.0393	14.1578
lcl|NZ_BSDB01000001.1_cds_WP_285753602.1_587	QSJ37_RS02960	aldehyde dehydrogenase family protein	3	57.38	31	32	53	2025.66	33	181.031	343	12.145	4.483	14	43	82.027	35.028	17.013	47	9.82543	5.62275	5.97798	7.24438	287.093	5.07535	45.1911	61.6461	2.84912	1.45313	1.56952	6.54401	9.17963	5.83279	6.4709	7.04929
lcl|NZ_BSDB01000001.1_cds_QSJ37_RS02965_588	QSJ37_RS02965	MATE family efflux transporter	5	24	7.072	21	36.06	5	32.805	9	11	25	19	57	27.075	10	31	15	25	46.564	15.7723	46.6661	60.9788	8.67838	60.6813	27.6619	23.0796	80.668	74.8729	76.6196	49.1494	13.3642	67.3519	70.9806	44.275
lcl|NZ_BSDB01000001.1_cds_QSJ37_RS02970_589	QSJ37_RS02970	OsmC family peroxiredoxin	6	31.003	18.084	22.635	18.641	11.95	24.2	17.901	14.53	15.387	18.054	51.909	18.797	15.615	31.283	10.466	19.339	357.06	195.629	316.868	173.888	104.493	263.451	278.26	197.895	228.203	346.795	440.14	213.867	107.323	323.865	241.111	217.218
lcl|NZ_BSDB01000001.1_cds_WP_285753604.1_590	QSJ37_RS02975	OsmC family protein	1	211.432	116.343	166.657	160.835	105.971	162.052	70.682	124.47	156.774	112.275	347.17	133.273	96.951	157.831	73.534	136.785	172.242	107.103	151.49	109.641	74.9641	121.953	87.9644	107.164	202.052	183.619	190.348	99.1211	53.3808	140.467	141.831	99.2614
lcl|NZ_BSDB01000001.1_cds_WP_285754739.1_591	QSJ37_RS02980	glycerol-3-phosphate 1-O-acyltransferase PlsY	9	680.646	550.542	941.288	199.723	107.893	202.599	415.728	598.352	176.718	541.863	964.055	167.323	308.557	169.41	320.693	667.681	340.111	301.856	519.174	81.6872	45.7728	92.2616	310.253	314.848	130.888	529.615	320.033	75.3864	102.605	87.9386	368.328	294.793
lcl|NZ_BSDB01000001.1_cds_WP_285753607.1_592	QSJ37_RS02985	RsmF rRNA methyltransferase first C-terminal domain-containing protein	5	743.269	496.385	967.982	335.413	195.664	319.948	484.194	777.385	415.816	167.58	810.675	296.893	378.517	273.047	334.036	874.401	137.339	97.294	195.226	49.523	29.9553	53.131	130.559	150.787	105.591	58.688	98.13	48.7854	45.7437	49.1944	137.291	141.57
lcl|NZ_BSDB01000001.1_cds_WP_285753609.1_593	QSJ37_RS02990	YpmS family protein	8	108.788	103.202	121.799	71.561	249.674	63.973	194.326	367.956	53	176.611	333.371	65.719	137.653	70.885	64.675	228.587	57.4286	59.9567	71.0438	30.9865	112.147	30.8161	153.532	204.607	41.7534	182.874	117.061	31.3197	48.4338	39.0892	78.7062	106.703
lcl|NZ_BSDB01000001.1_cds_WP_285753611.1_594	QSJ37_RS02995	SGNH/GDSL hydrolase family protein	8	133.763	62.841	127.063	98.304	164.08	83.034	171.401	399.407	64.289	223.436	448.567	67.196	159.171	59.124	67.328	253.003	46.5984	23.6314	48.5957	27.7073	47.9601	26.1852	88.1853	146.295	31.9969	149.951	103.115	20.967	36.5936	20.7501	53.0628	77.5635
lcl|NZ_BSDB01000001.1_cds_WP_285753613.1_595	QSJ37_RS03000	SCO family protein	6	2726.27	2249.05	3474.88	1334.93	633.059	1127.34	1751.79	2951.41	1135.62	1649.95	3395.65	907.863	1623.56	1030.08	1240.87	4274.27	1470.3	1336.5	2071.53	591.051	290.757	555.06	1415.19	1676.86	916.468	1747.34	1218.76	442.238	583.973	581.585	1544.58	2038.99
lcl|NZ_BSDB01000001.1_cds_WP_285753615.1_596	QSJ37_RS03005	DegV family protein	6	3340.38	2220.14	3970.63	1644.44	594.416	1483.91	2204.41	3650.32	1254.51	2052.17	4019.24	1139.86	1928.02	1364.12	1480.73	5210.16	1082.95	774.945	1412.02	430.538	161.388	435.025	1053.59	1243.98	577.677	1278.58	858.904	330.636	411.95	443.358	1083.3	1485.51
lcl|NZ_BSDB01000001.1_cds_WP_285753617.1_597	QSJ37_RS03010	YpmP family protein	10	1016.19	1764.2	1208.83	115.073	490.739	139.018	766.721	825.755	313.691	2823.05	4043.46	126.382	779.374	129.216	625.101	1334.09	2064.92	4112.24	2817.35	204.046	892.156	269.67	2468.16	1817.96	1058.62	11624.6	5700.46	240.494	1090.81	293.543	3094.94	2478.24
lcl|NZ_BSDB01000001.1_cds_WP_285753618.1_598	QSJ37_RS03015	threonine ammonia-lyase IlvA	8	502.954	257.085	567.072	44	39.002	47	838.228	1125.63	183.261	161.947	794.848	42.008	303.993	25	821.98	1503.02	100.646	54.6598	123.926	7.0438	6.4741	8.45821	245.049	236.487	50.5783	61.5146	104.268	7.48051	39.8192	4.89269	366.449	263.645
lcl|NZ_BSDB01000001.1_cds_WP_285753619.1_599	QSJ37_RS03020	YndM family protein	3	3	1	0	3	120.732	1	3	16	1	0	5	3.001	14	2	1	2	2.31868	0.870525	0	1.93507	80.8117	0.71274	3.53203	13.0619	1.21412	0	2.59682	2.11438	7.29981	1.68031	1.82357	1.37548
lcl|NZ_BSDB01000001.1_cds_WP_285753620.1_600	QSJ37_RS03025	dihydrofolate reductase	1	356.235	153.522	269.783	345.765	88.408	174.448	128.947	137	241.777	29.272	217.789	326.729	434.924	145.004	150.573	369.145	236.4	113.658	198.761	190.074	50.4293	106.259	129.349	95.9014	246.802	38.5785	96.6947	196.844	193.728	103.001	233.486	217.378
lcl|NZ_BSDB01000001.1_cds_WP_285753621.1_601	QSJ37_RS03030	thymidylate synthase	1	609.599	264.647	390.514	602.045	92.721	372.027	175.306	158	514.829	51.728	394.969	583.73	794.961	275.261	259.759	568.507	212.364	99.5209	149.354	169.689	27.102	117.321	90.1943	57.8724	256.234	34.7152	90.7944	182.138	182.762	96.6053	204.722	174.288
lcl|NZ_BSDB01000001.1_cds_WP_285753622.1_602	QSJ37_RS03035	hydrogenase expression/formation protein HypE	6	1218.01	705.415	736.401	2710.56	1039.42	140.74	39.762	73.003	1337.83	43.005	335.762	1909.9	7293.55	132.353	760.749	1680.82	324.517	201.104	214.772	580.648	230.894	33.8209	15.552	20.4338	499.336	21.8931	58.8157	454.137	1276.63	34.9442	454.655	393.236
lcl|NZ_BSDB01000001.1_cds_WP_285753623.1_603	QSJ37_RS03040	hydrogenase formation protein HypD	6	1325.25	562.597	765.153	3254.33	1107	168.02	42.374	97.026	1577.76	42.343	379.029	2339.66	8510.54	176.056	704.048	1634.31	310.003	140.33	195.7	610.554	215.359	35.3988	14.5164	23.8364	513.072	18.8642	58.2089	487.745	1305.54	40.5474	368.185	335.41
lcl|NZ_BSDB01000001.1_cds_WP_285753624.1_604	QSJ37_RS03045	HypC/HybG/HupF family hydrogenase formation chaperone	6	111.7	50.81	66.876	353.107	113.106	21.056	2	7.974	154.692	4	34.93	222.253	888.079	27.153	68.131	124.692	285.439	147.618	197.806	792.826	259.382	51.7403	8.07894	22.3288	652.216	20.4573	62.378	535.37	1564.33	76.8296	422.546	293.744
lcl|NZ_BSDB01000001.1_cds_WP_285753625.1_605	QSJ37_RS03050	carbamoyltransferase HypF	6	2029.36	799.265	1345.5	5978.27	1859.07	340.472	127.114	195.343	2534.36	104.343	728.816	4259	14278.3	329.371	1006.96	2335.39	214.107	88.7058	154.513	500.996	161.533	32.1709	19.4582	21.6179	360.81	20.7026	50.1974	398.22	981.002	33.3639	234.406	215.446
lcl|NZ_BSDB01000001.1_cds_WP_285753626.1_606	QSJ37_RS03055	hydrogenase nickel incorporation protein HypB	6	755.759	459.545	668.136	2312.79	941.041	146.919	74.267	77.431	1208.62	60.948	341.514	1563.05	5570.85	117.426	335.053	796.724	333.133	220.852	324.392	830.672	350.545	58.865	48.678	35.9187	778.457	52.2383	99.7439	619.603	1628.82	53.1349	337.372	309.811
lcl|NZ_BSDB01000001.1_cds_WP_285753627.1_607	QSJ37_RS03060	hydrogenase maturation nickel metallochaperone HypA	6	434.601	266.637	347.267	1194.87	318.085	79.978	26.619	38.033	607.693	32.307	161.059	848.035	2389.22	63.969	141.923	351.466	463.215	325.696	416.113	1080.36	297.937	79.4932	43.9853	43.0109	1056	69.9744	116.525	831.678	1735.12	75.9417	363.937	335.669
lcl|NZ_BSDB01000001.1_cds_WP_285753628.1_608	QSJ37_RS03065	2Fe-2S ferredoxin	6	393.237	188.819	291.604	1029.18	349.675	69.793	34.386	38.863	511.726	17.27	136.212	683.997	2177.05	60.147	112.112	322.624	327.412	177.88	271.066	717.897	253.092	53.7187	43.7904	34.2066	675.922	28.9003	76.3816	520.256	1226.01	54.8109	221.312	239.393
lcl|NZ_BSDB01000001.1_cds_WP_285753629.1_609	QSJ37_RS03070	HyaD/HybD family hydrogenase maturation endopeptidase	6	420.41	299.35	325.636	1342.03	316.074	84.654	38.191	35.992	653.088	38.116	185.936	871.646	2559.87	79.503	151.766	320.22	286.591	228.048	246.604	758.819	185.449	53.0117	39.4061	25.8869	687.411	51.6797	84.8684	539.845	1172.38	58.1801	242.156	193.797
lcl|NZ_BSDB01000001.1_cds_WP_285753630.1_610	QSJ37_RS03075	Ni/Fe-hydrogenase, b-type cytochrome subunit	6	1022.64	659.136	739.048	2520.01	1096.41	171.329	132.865	130.363	1643.78	88.093	435.132	1925.49	6725.08	188.944	345.414	736.962	371.848	259.145	295.185	742.231	334.899	56.4327	71.4306	49.8471	857.091	61.8026	104.476	627.521	1615.14	69.4292	284.599	235.916
lcl|NZ_BSDB01000001.1_cds_WP_285753631.1_611	QSJ37_RS03080	nickel-dependent hydrogenase large subunit	6	2682.81	1058.15	1390.7	6772.63	2092.3	576.667	252.672	253.744	3654.22	173.599	884.541	4833.95	15244.2	419.144	653.452	1455.78	383.057	159.556	216.414	770.256	246.73	73.8616	52.4859	38.0165	710.102	46.7842	82.5838	612.666	1420.3	57.8761	206.644	181.929
lcl|NZ_BSDB01000001.1_cds_WP_285753632.1_612	QSJ37_RS03085	hydrogenase small subunit	6	796.657	264.324	361.769	2593.66	369.867	242.196	61	33	1131.33	20.033	141.643	1859.98	4684.4	148.545	110.322	313.491	194.891	69.0299	96.8039	509.31	75.3134	53.3891	21.8719	8.47941	385.726	9.34364	22.7599	405.701	751.96	35.8548	60.4029	67.3042
lcl|NZ_BSDB01000001.1_cds_WP_285754740.1_613	QSJ37_RS03090	twin-arginine translocase subunit TatC	5	223.579	365.542	512.959	117.222	27	117.157	164.91	212.68	203.669	1491.88	1546.67	91.775	147.071	92.064	196.563	525.498	91.5365	162.618	231.063	39.0112	9.31898	43.5382	100.163	91.6069	120.912	1183.92	418.985	33.7439	39.8707	38.4471	183.231	189.64
lcl|NZ_BSDB01000001.1_cds_WP_285754741.1_614	QSJ37_RS03095	twin-arginine translocase TatA/TatE family subunit	5	32.706	28	35	8.607	3	14.151	14.138	21	15	179.789	222.792	18	17	11	17.756	43.996	122.266	115.823	153.43	28.3458	9.92486	51.1983	82.0306	87.6255	89.8203	1305.14	588.962	64.065	43.3543	44.0108	157.429	153.615
lcl|NZ_BSDB01000001.1_cds_WP_285753633.1_615	QSJ37_RS03100	toxin	5	421.122	274.379	263.551	270.96	120.328	183.599	260.195	374.577	141.992	110.253	201.048	229.647	453.434	326.526	222.464	419.783	169.627	120.004	116.77	88.6721	40.8387	67.1067	155.407	158.722	82.7997	86.0226	53.5668	83.0481	120.895	133.976	203.882	149.015
lcl|NZ_BSDB01000001.1_cds_WP_285753634.1_616	QSJ37_RS03105	YpjP family protein	5	260.354	78	122.218	199.441	28	177.586	203.356	331.629	113.855	21	145.059	181.93	295.451	208.452	126.408	296.626	126.71	41.5947	65.6253	79.3693	11.5578	78.7201	147.671	169.935	81.8762	19.9653	46.8741	79.7882	95.6207	105.115	141.214	127.512
lcl|NZ_BSDB01000001.1_cds_WP_285753635.1_617	QSJ37_RS03110	LL-diaminopimelate aminotransferase	5	492.984	232.291	299.259	303.6	64.035	230.993	338.516	481.957	217.633	77.003	407.177	254.79	478.015	284.581	304.655	428.848	108.527	54.4485	71.9977	53.5489	11.7115	45.7721	109.029	111.415	66.3889	32.2413	58.8132	49.9574	68.9581	61.5137	149.725	82.7993
lcl|NZ_BSDB01000001.1_cds_WP_015863829.1_618	QSJ37_RS03115	YuzL family protein	3	1	1	0	0	1	2	1	1	0	1	0	0	0	2	0	0	9.36865	9.06462	0	0	7.30888	17.9038	12.9594	10.9524	0	16.0717	0	0	0	17.3984	0	0
lcl|NZ_BSDB01000001.1_cds_WP_285753636.1_619	QSJ37_RS03120	BrxA/BrxB family bacilliredoxin	1	249.783	38.375	105	337.584	100.205	483.437	159.878	254	105	6	58.005	252.477	106.101	443.156	82	248.784	195.056	33.7742	91.3864	220.125	67.8025	348.253	190.292	209.532	128.99	9.38617	30.4478	179.786	55.9171	376.554	151.182	172.91
lcl|NZ_BSDB01000001.1_cds_WP_285754742.1_620	QSJ37_RS03125	virulence factor	1	1160.81	197.795	363.423	1214.74	437.823	1725.48	517.296	776.722	488.715	80.115	316.806	1047.57	348.335	1584.76	303.029	778.902	264.907	48.1025	90.6632	222.238	83.0592	354.562	172.816	186.148	154.836	34.8009	47.453	213	52.1143	355.67	154.509	155.927
lcl|NZ_BSDB01000001.1_cds_WP_285753637.1_621	QSJ37_RS03130	ABC-F family ATP-binding cassette domain-containing protein	9	1895.15	424.738	859.762	1831.42	691.861	2195.52	325.253	557.258	976.354	266.387	900.152	1713.79	707.137	2198.75	414.606	973.584	244.872	57.8746	121.016	188.297	73.7546	254.328	61.0803	75.5432	171.159	64.8795	76.0072	196.446	59.5772	274.022	118.485	110.064
lcl|NZ_BSDB01000001.1_cds_WP_285754743.1_622	QSJ37_RS03135	glutathione peroxidase	9	298.039	107.266	159.805	306.561	62	336.022	33.033	73.789	131.997	39.109	153.579	269.154	77.107	335.469	41.759	103	205.034	82.5132	122.157	175.005	36.7271	212.415	34.4116	53.5623	140.391	53.5376	70.7603	168.268	35.6482	247.976	67.2791	62.9172
lcl|NZ_BSDB01000001.1_cds_WP_285753638.1_623	QSJ37_RS03140	hypothetical protein	5	196.735	54.571	71.578	269.309	45.001	353.005	16.194	28.665	96.609	11.285	91.379	284.741	64.261	303.32	29.471	47.727	118.961	36.6053	47.9527	134.332	23.2894	195.429	14.7383	18.2722	88.7387	13.4819	36.8757	155.942	26.005	194.374	41.4033	25.5706
lcl|NZ_BSDB01000001.1_cds_WP_285753639.1_624	QSJ37_RS03145	formate--tetrahydrofolate ligase	9	1029.38	244.163	459.007	1398.48	185.367	1578.65	125.965	251.591	728.311	339.998	812.668	1253.14	348.083	1382.39	138.004	250.38	150.131	37.6191	72.9693	162.501	22.3333	206.566	26.7333	38.5039	144.668	93.6229	77.5122	162.256	33.1324	195.096	44.592	31.9641
lcl|NZ_BSDB01000001.1_cds_WP_285753640.1_625	QSJ37_RS03150	homoserine O-succinyltransferase	1	1182.41	739.233	698.788	615.813	313.834	397.618	770.288	710.995	1384.93	145	524.677	463.243	1997.41	349.639	970.504	1686.45	349.951	234.847	226.63	146.87	77.6178	106.281	335.398	221.134	578.269	82.2401	102.229	122.518	389.003	103.153	646.281	438.631
lcl|NZ_BSDB01000001.1_cds_WP_285753641.1_626	QSJ37_RS03155	radical SAM protein	5	66.135	26	30	109.013	17	46	26	17	48.126	10	25	48.293	23.002	86.2	16	44	22.2113	9.4133	11.0564	29.5933	4.78582	13.9773	12.8843	6.00226	23.022	6.46181	5.53731	14.519	5.09451	29.0914	12.1409	13
lcl|NZ_BSDB01000001.1_cds_QSJ37_RS03160_627	QSJ37_RS03160	methylated-DNA--[protein	2	12.032	1	2	12	0	8.177	0	0	0	1	0	8.465	2	12.386	0	5.123	60.1656	5.33789	11.8292	52.6077	0	39.7082	0	0	0	9.39594	0	40.7218	6.67684	63.9422	0	24.1954
lcl|NZ_BSDB01000001.1_cds_WP_255265189.1_629	QSJ37_RS03170	hypothetical protein	3	0	0	1	0	2	0	5	4	0	0	1	0	3	0	6	9	0	0	12.1549	0	15.4778	0	68.6354	47.0409	0	0	7.33538	0	18.2469	0	122.854	87.4408
lcl|NZ_BSDB01000001.1_cds_WP_285753642.1_630	QSJ37_RS03175	class I SAM-dependent methyltransferase	5	339.567	95.017	116.168	727.6	14.028	342.508	55	59	785.613	9	153.959	407.857	148	467.945	89.369	246.066	143.746	43.7715	54.1324	250.637	5.01157	131.689	34.5762	26.2797	483.884	7.39511	43.1504	155.15	41.5177	202.631	86.2637	91.8498
lcl|NZ_BSDB01000001.1_cds_WP_285753643.1_631	QSJ37_RS03180	DUF3892 domain-containing protein	8	1.001	3	1.441	5	1299.42	5	14.482	32.09	13.026	1	0	2	33.365	8	4	8	2.36	8.06449	3.91929	10.3312	2745.69	11.3055	54.0361	82.5343	50.8078	4.74285	0	4.43398	54.2184	20.9662	22.9188	17.3326
lcl|NZ_BSDB01000001.1_cds_WP_285753644.1_632	QSJ37_RS03185	hypothetical protein	8	3.941	3.286	2.559	5.223	699.338	0	5.518	15.91	3.759	0	0	0	24.635	1	4	5	25.9154	22.1041	20.1115	29.5915	3789	0	52.9928	120.406	36.2256	0	0	0	104.708	6.48196	57.7766	31.3297
lcl|NZ_BSDB01000001.1_cds_WP_062678665.1_633	QSJ37_RS03190	cob(I)yrinic acid a,c-diamide adenosyltransferase	9	770.625	215.237	320.283	1416.03	80.098	763.048	95.177	129	2172.37	38	331.881	827.017	295.852	1074.15	218.001	546.922	437.693	135.107	201.282	661.685	38.8281	396.158	81.1443	77.2089	1858.69	42.4957	125.603	424.778	112.241	642.192	286.629	274.977
lcl|NZ_BSDB01000001.1_cds_WP_015863818.1_634	QSJ37_RS03195	uroporphyrinogen-III C-methyltransferase	9	887.929	166.211	403.661	1902.68	60.471	888.295	103.016	140	2369.47	28.819	339.307	928.823	366.856	1110.27	228.062	722.828	316.704	64.0524	158.112	549.42	18.1088	286.916	54.299	52.5068	1209.86	19.8187	79.8891	296.837	86.392	399.626	184.188	226.934
lcl|NZ_BSDB01000001.1_cds_WP_285753645.1_635	QSJ37_RS03200	nicotinate-nucleotide--dimethylbenzimidazole phosphoribosyltransferase	5	506.007	58.028	151.308	1313.29	35.879	582.555	24.271	22	1571.94	9.182	216.332	697.979	169.949	658.534	107.801	375.198	125.43	15.3608	41.0295	261.371	7.4045	130.139	8.82014	5.7281	543.476	4.34109	35.2274	154.285	27.6477	161.165	59.8259	81.6277
lcl|NZ_BSDB01000001.1_cds_WP_285753646.1_636	QSJ37_RS03205	cobyric acid synthase	5	904.125	116.512	228.407	3008.97	44.48	1344.02	35.01	27.401	3922.14	15.999	293.548	1606.51	421.754	2143.23	165.797	643.805	149.015	20.3271	41.0607	395.68	6.06487	198.905	8.40814	4.73985	884.276	4.98782	31.6669	235.259	45.4134	343.083	60.6582	92.9264
lcl|NZ_BSDB01000001.1_cds_WP_285753647.1_637	QSJ37_RS03210	cobyrinate a,c-diamide synthase	5	686.17	83.797	173.357	2042.21	55.522	928.468	40.007	45.599	2262.37	24.026	290.682	1006.06	232.282	1327.93	167.052	571.426	126.788	16.4247	34.9631	301.528	8.50013	154.183	10.7874	8.84464	574.498	8.41395	35.1863	165.315	28.0712	239.25	68.6597	92.5167
lcl|NZ_BSDB01000001.1_cds_WP_285753648.1_638	QSJ37_RS03215	cobalamin biosynthesis protein	5	689.37	142.041	218.6	1548.95	61	732.467	41.004	50.082	2340.8	23	301.553	901.951	274.085	1341.17	199.809	590.525	167.549	36.8476	58.1106	302.149	12.3387	160.402	14.6049	12.7847	792.607	10.6562	48.1367	195.442	43.7075	321.516	108.669	125.952
lcl|NZ_BSDB01000001.1_cds_WP_285753649.1_639	QSJ37_RS03220	precorrin-4 C(11)-methyltransferase	5	500.648	73.536	147.4	1065.23	37	493.487	22	38.918	1329.59	6	208.163	541.839	148.199	824.822	105.115	315.342	181.162	28.7661	58.5847	312.188	11.2455	161.747	11.7689	14.809	689.617	4.18825	49.7347	175.718	35.4168	301.513	86.1732	100.454
lcl|NZ_BSDB01000001.1_cds_WP_285753650.1_640	QSJ37_RS03225	precorrin-2 C(20)-methyltransferase	9	712.307	162.215	221.891	1409.35	45	694.292	48.003	67.015	2032.56	25	327.957	734.248	228.059	1150.42	183.857	543.044	290.04	71.754	99.3985	466.392	15.4444	256.583	28.9927	28.7074	1199.44	19.7269	88.3492	268.473	61.4826	477.598	170.414	194.893
lcl|NZ_BSDB01000001.1_cds_WP_285753652.1_641	QSJ37_RS03230	precorrin-6y C5,15-methyltransferase (decarboxylating) subunit CbiE	5	1053.87	161.609	314.55	2246.09	48	1035.15	61.017	121.887	2702.61	29	486.899	1218.82	300.134	1719.51	261.613	798.173	224.086	36.5588	73.0743	382.425	8.47436	198.054	18.9714	27.2131	794.893	11.7192	67.9056	230.746	41.8023	358.461	124.088	148.817
lcl|NZ_BSDB01000001.1_cds_WP_285753653.1_642	QSJ37_RS03235	cobalt-precorrin-5B (C(1))-methyltransferase	5	1061.1	159.729	307.577	1655.68	35	806.469	63	80.113	2286.66	46	452.926	998.67	272.966	1394.87	228.777	714.43	251.358	40.3591	79.6732	314.636	6.89689	172.084	21.8609	19.9314	753.55	20.7596	70.4484	210.857	42.4114	325.514	121.193	148.493
lcl|NZ_BSDB01000001.1_cds_WP_285753656.1_643	QSJ37_RS03240	precorrin-8X methylmutase	9	727.714	172.914	270.088	1348.59	27.412	632.006	46.289	74.001	1561.13	20	283.106	686.06	188.439	964.113	176.934	455.888	328.513	85.205	134.351	496.466	10.4665	259.458	31.0973	35.1603	1032.45	17.5749	84.7221	278.657	56.4597	447.76	182.665	181.607
lcl|NZ_BSDB01000001.1_cds_WP_285753658.1_644	QSJ37_RS03245	precorrin-6A reductase	9	1166.5	292.711	414.89	2098.03	58.617	883.179	98.31	148.687	2559.37	48.051	484.928	1185.69	320.476	1646.44	285.904	827.981	424.159	115.082	165.712	617.943	17.9047	290.903	52.8534	56.8538	1334.49	33.7107	116.432	386.417	76.9676	604.998	235.566	265.053
lcl|NZ_BSDB01000001.1_cds_WP_285753660.1_645	QSJ37_RS03250	sirohydrochlorin chelatase	9	1055.12	198.976	341.576	1968.74	23	931.783	69	94.323	2912.03	30.07	494.506	1125.96	255.095	1536.82	270.245	658.386	349.652	71.0472	124.193	527.157	6.38662	279.305	33.7272	32.8586	1373.03	19.1635	108.051	333.949	55.7348	511.301	202.243	191.914
lcl|NZ_BSDB01000001.1_cds_WP_285753662.1_646	QSJ37_RS03255	precorrin-3B C(17)-methyltransferase	9	2023.32	376.931	642.483	3291.7	74	1566.72	192.903	264.008	4782.37	64.015	847.503	1965.6	576.323	2850.71	488.457	1335.31	321.431	63.345	111.303	417.034	9.72098	223.429	44.6356	44.0157	1037.84	19.2253	88.0996	277.376	59.7959	439.339	172.146	185.745
lcl|NZ_BSDB01000001.1_cds_WP_285753664.1_647	QSJ37_RS03260	ABC transporter ATP-binding protein	9	1132.38	258.434	472.814	1982.89	38.012	955.567	150	197.887	2701.69	48	546.654	1149.46	271.172	1602.27	265.051	805.22	365.533	89.8039	167.406	516.853	10.275	278.908	71.3754	67.1453	1238.29	29.7724	116.307	331.963	57.6853	518.365	193.045	228.583
lcl|NZ_BSDB01000001.1_cds_WP_285753666.1_648	QSJ37_RS03265	cobalt ECF transporter T component CbiQ	9	942.408	421.384	407.031	1542.08	40	801.415	200.27	192.277	2723.13	56.99	489.549	976.41	297.547	1444.2	319.609	760.95	373.561	181.242	177.433	496.379	13.3532	288.182	117.657	80.1736	1560.24	43.7298	128.323	347.392	78.0428	582.382	288.06	265.781
lcl|NZ_BSDB01000001.1_cds_WP_285753667.1_649	QSJ37_RS03270	energy-coupling factor ABC transporter substrate-binding protein	9	235.358	71.638	124.12	444.102	15	210.848	61.858	90.335	676.982	9.63	139.741	241.887	75.6	342.296	66.81	198.266	378.093	132.837	227.032	617.049	21.47	320.77	156.971	155.77	1809.1	31.5824	154.573	361.603	83.4857	617.554	261.571	288.78
lcl|NZ_BSDB01000001.1_cds_WP_285753669.1_650	QSJ37_RS03275	energy-coupling factor ABC transporter permease	9	851.368	287.685	425.661	1534.94	33	740.826	213.899	264.561	2651.82	29.849	574.898	879.145	272.008	1318.08	243.389	672.302	323.742	118.495	177.902	473.394	10.5547	255.373	120.408	105.809	1451.86	21.9364	144.46	299.848	68.3806	508.228	210.082	225.168
lcl|NZ_BSDB01000001.1_cds_WP_285753671.1_651	QSJ37_RS03280	(2Fe-2S) ferredoxin domain-containing protein	5	143.071	50.753	76.03	311.331	3	155.975	21.364	34.028	395.024	6.536	94.531	186.95	35.816	236.575	44.639	110.944	129.068	52.0417	76.7399	236.253	2.36134	130.426	29.6058	32.4846	570.999	11.8966	57.5799	154.418	21.9073	235.128	95.9621	89.3395
lcl|NZ_BSDB01000001.1_cds_WP_285753673.1_652	QSJ37_RS03285	ribonuclease E activity regulator RraA	6	953.189	570.992	1060.36	1103.93	58.141	794.474	751.023	1303.66	1053.01	39	223.057	712.188	454.094	830.14	312.201	1093.2	638.188	426.741	788.349	612.53	33.4745	488.37	760.423	920.786	1085.85	51.883	99.9425	433.004	204.132	595.513	488.704	649.589
lcl|NZ_BSDB01000001.1_cds_WP_285753675.1_653	QSJ37_RS03295	glycerophosphodiester phosphodiesterase family protein	3	14.001	11	12	13.023	415.246	13.022	43	93.088	4	2	8	13	60.016	18.139	34.001	30	1.52899	1.26412	1.42654	1.1299	37.3557	1.27377	6.8149	10.6633	0.589932	0.410878	0.570411	1.25833	4.26884	1.90318	8.19552	2.86488
lcl|NZ_BSDB01000001.1_cds_WP_285753677.1_654	QSJ37_RS03300	hypothetical protein	6	38.31	39.538	67.504	32.95	11.938	29.653	25.067	61.378	15.805	20.122	43.782	23.387	35.251	42.989	29.798	44.496	441.222	427.715	944.994	307.368	104.385	322.812	389.66	835.918	234.404	386.519	371.232	266.088	242.276	445.059	686.494	499.795
lcl|NZ_BSDB01000001.1_cds_WP_285753679.1_655	QSJ37_RS03305	hypothetical protein	5	332.339	207.582	357.423	234.6	75.192	226.789	212.646	462.772	87.736	126.504	325.356	187.661	200.775	203.472	158.465	279.672	180.535	124.303	214.652	104.656	34.796	112.492	173.082	264.846	71.3854	134.996	117.644	92.0916	72.7559	115.803	198.763	134.397
lcl|NZ_BSDB01000001.1_cds_WP_081188711.1_656	QSJ37_RS03310	helix-turn-helix domain-containing protein	1	202.503	95.995	144.257	227.189	44.009	172.677	74	126	60.932	42	90.427	171.728	125.269	153.083	54.476	136.764	146.005	77.6164	115.694	136.235	27.3841	114.557	80.982	95.8913	68.3576	60.41	43.7234	112.661	60.7914	119.16	92.2527	87.628
lcl|NZ_BSDB01000001.1_cds_WP_285753683.1_657	QSJ37_RS03315	GNAT family N-acetyltransferase	2	14.265	9	13	8	16	6	34.649	40	9	9	24	5	11.186	6	16	37.107	11.1393	7.9209	11.3145	5.21647	10.8262	4.32221	41.2401	32.9971	11.0563	14.0793	12.5979	3.56045	5.89524	5.09825	29.499	25.79
lcl|NZ_BSDB01000001.1_cds_WP_285753685.1_658	QSJ37_RS03320	DNA topoisomerase III	5	984.084	330.014	580.879	954.336	125.931	892.058	478.494	654.28	693.391	49.185	310.241	842.425	725.481	826.379	368.148	681.439	110.037	38.8434	70.7127	84.8009	11.6022	89.3573	77.6641	76.7435	104.773	10.349	22.6526	83.5029	52.8449	88.8251	90.8851	66.6366
lcl|NZ_BSDB01000001.1_cds_WP_285753687.1_659	QSJ37_RS03325	aldo/keto reductase	1	749.114	232.927	444.835	580.038	109.209	542.862	406.876	559.796	535.763	56.967	262.193	498.485	496.325	523.238	315.967	529.369	227.105	75.8572	147.816	141.782	27.6824	148.682	181.568	178.357	229.542	33.1201	52.3461	135.088	99.0522	158.354	215.69	141.061
lcl|NZ_BSDB01000001.1_cds_WP_285753689.1_660	QSJ37_RS03330	oligoendopeptidase F	3	16.001	14	15	11	2147.25	7	99.473	141.001	12	13	12	4	52.003	7	36	28.008	2.08547	1.92449	2.12982	1.14092	230.919	0.817984	18.8448	19.2812	2.12253	3.19415	1.02214	0.462527	4.41974	0.880182	10.3789	3.19398
lcl|NZ_BSDB01000001.1_cds_WP_285753691.1_661	QSJ37_RS03335	hypothetical protein	5	263.745	166.633	246.947	51.675	14	64.449	367.035	479	134.304	85.089	186.632	55.459	44	59.355	162.29	203.165	203.847	145.058	212.671	33.3313	9.37091	45.9355	432.127	391.039	163.06	131.672	96.9302	39.0756	22.9423	49.8677	295.946	139.725
lcl|NZ_BSDB01000001.1_cds_WP_285753693.1_662	QSJ37_RS03340	nicotinate phosphoribosyltransferase	5	698.395	240.838	288.374	1261.96	92.362	946.403	20	31	199.623	12	115.397	1220.52	260.253	947.777	31.017	137	118.235	43.1795	53.2581	170.515	12.9401	143.895	4.93541	5.50833	46.2775	3.84451	12.7894	183.628	28.7919	155.978	11.6617	20.3142
lcl|NZ_BSDB01000001.1_cds_WP_285753694.1_663	QSJ37_RS03345	isochorismatase family cysteine hydrolase	5	430.483	192.863	232.159	627.718	21	453.724	20	20	74.926	12.008	73.008	594.292	140.395	510.066	31.014	62.053	240.845	119.147	143.675	288.755	10.0213	231.955	16.7859	11.7904	63.0245	13.2178	27.2074	300.568	52.4425	299.909	40.1333	30.7249
lcl|NZ_BSDB01000001.1_cds_WP_089097558.1_664	QSJ37_RS03350	hypothetical protein	3	10.028	4.098	8.019	3	0	4	4.007	2	8.265	0	8.058	5.011	5	8.031	1	8	9.61709	4.48221	8.61976	2.42769	0	3.56349	5.92482	2.03139	12.7907	0	5.22801	4.40852	3.25753	8.52401	2.29414	6.85707
lcl|NZ_BSDB01000001.1_cds_WP_285753697.1_665	QSJ37_RS03355	hypothetical protein	2	1.972	1.902	1.981	2	0	0	1.993	0	6.735	0	0.942	1.989	1	0	0	0	19.7706	18.2446	24.0788	16.5383	0	0	27.3514	0	89.635	0	6.91163	19.5848	6.08229	0	0	0
lcl|NZ_BSDB01000001.1_cds_QSJ37_RS03360_666	QSJ37_RS03360	WXG100 family type VII secretion target	2	8	3	6	5	2	6	6	4	5	0	1	0	6	5.004	0	12	15.1769	6.54687	13.0288	8.25978	3.39309	10.8451	18.0344	8.1988	15.7798	0	1.31344	0	7.84054	10.6359	0	20.7627
lcl|NZ_BSDB01000001.1_cds_WP_285753699.1_667	QSJ37_RS03365	DUF5082 domain-containing protein	3	2	1	2	3	1	0	5	7	0	1	2	4	2	1	4	3.112	2.68061	1.54616	3.03505	3.44921	1.18739	0	10.5091	10.0082	0	2.7372	1.83395	4.96479	1.83642	1.50442	13.0166	3.76014
lcl|NZ_BSDB01000001.1_cds_WP_285753701.1_668	QSJ37_RS03370	membrane protein insertase YidC	6	2646.44	2228.53	2068.47	1566.82	368.231	1298.9	489.881	651.799	1326.65	327.933	1139.18	1392.74	901.308	1502.16	573.664	1144.29	976.536	889.656	838.565	468.509	114.19	434.273	267.374	252.933	702.898	233.597	277.636	460.725	219.734	560.77	479.931	371.786
lcl|NZ_BSDB01000001.1_cds_WP_285753702.1_669	QSJ37_RS03375	hypothetical protein	6	731.824	451.586	506.852	517.405	57.503	401.96	110.572	195.055	211.759	69.107	258.005	450.39	257.103	386.484	167.869	302.853	1223.08	870.429	965.798	749.184	85.6912	637.109	292.286	350.408	588.798	235.549	297.249	701.321	295.538	725.133	684.21	459.553
lcl|NZ_BSDB01000001.1_cds_WP_285753704.1_670	QSJ37_RS03380	bacteriocin-processing peptidase family protein	5	495.017	156.209	327.284	726.927	111.001	476.196	290.588	411.384	878.253	65.189	228.599	493.784	693.703	500.851	255.248	588.709	27.5438	9.09558	19.7867	32.0078	5.06735	23.6783	23.3751	23.9985	65.199	6.78809	8.28547	24.2965	25.0681	26.501	31.1783	28.605
lcl|NZ_BSDB01000001.1_cds_WP_285753705.1_671	QSJ37_RS03385	metal-dependent hydrolase	5	81.151	30.004	42	74.038	12	49.003	19.003	17	30	61	95.825	67.004	27.174	46	13.074	26.05	51.1352	21.0268	29.3474	38.5548	6.48382	28.3017	18.0565	11.2956	28.875	76.1141	40.3399	38.2795	11.4742	30.8556	19.1883	14.5538
lcl|NZ_BSDB01000001.1_cds_WP_285753707.1_672	QSJ37_RS03390	nitrate reductase subunit alpha	5	138.177	60.038	73.941	17925.6	2206.55	63.03	54.506	84	487.498	187.795	886.062	19635.7	10213.2	57	39.013	106.035	8.77225	3.99186	5.10185	901.088	115	3.57713	5.00536	5.59141	41.3653	22.3286	36.6546	1102.74	421.277	3.4463	5.44153	5.87968
lcl|NZ_BSDB01000001.1_cds_WP_285753708.1_673	QSJ37_RS03395	nitrate reductase subunit beta	5	79.238	44.298	29.383	9209.55	1399.25	31.544	42.775	75.384	328.744	84.662	563.212	9946.44	5087.68	25.767	20.935	39.023	13.4451	7.9605	5.43905	1247.25	196.49	4.80698	10.5798	13.4253	76.3907	27.1861	62.5633	1499.87	564.143	4.25047	7.88914	5.79945
lcl|NZ_BSDB01000001.1_cds_WP_285754744.1_674	QSJ37_RS03400	nitrate reductase molybdenum cofactor assembly chaperone	5	28.386	18.04	26.408	3729.04	482.495	15.267	22.863	29.616	152.13	37.706	207.014	4002.53	2130.93	11.233	7	16.493	16.0008	11.2336	16.4688	1728.85	232.057	7.86523	19.339	17.5915	129.054	41.8325	77.7416	2039.94	802.163	6.65987	9.1304	8.22885
[truncated: 2,840 more rows]
